# Supplementary material for: Ethyl 1-sec-butyl-2-p-tolyl-1H-benzimidazole-5-carboxyl­ate
Source: Acta Crystallogr Sect E Struct Rep Online. 2010 Apr 30;66(Pt 5):o1214–5. doi: 10.1107/S1600536810015242 (PMC2979236; doi:10.1107/S1600536810015242)
Supplement: Supplementary file 2 [file e-66-o1214-Isup2.hkl]

# 
# h,k,l, Fc-squared, Fo-squared, sigma(Fo-squared) and status flag 
# 
data_I
_shelx_title ' na34m in P2(1)/c (100K)' 
_shelx_refln_list_code          4 
_shelx_F_calc_maximum      209.22 
_exptl_crystal_F_000       720.00 
_reflns_d_resolution_high  0.6057 
 
loop_ 
 _symmetry_equiv_pos_as_xyz 
 'x, y, z' 
 '-x, y+1/2, -z+1/2' 
 '-x, -y, -z' 
 'x, -y-1/2, z-1/2' 
 
_cell_length_a    10.6093 
_cell_length_b    12.5617 
_cell_length_c    13.6025 
_cell_angle_alpha  90.000 
_cell_angle_beta   96.412 
_cell_angle_gamma  90.000 
 
_shelx_F_squared_multiplier     1.000 
 
loop_ 
 _refln_index_h 
 _refln_index_k 
 _refln_index_l 
 _refln_F_squared_calc 
 _refln_F_squared_meas 
 _refln_F_squared_sigma 
 _refln_observed_status 
   1   0   0      622.42      696.08     29.40 o 
   2   0   0      370.06      338.78     20.69 o 
   3   0   0      911.21      837.49     50.51 o 
   4   0   0     2278.69     2333.01    139.34 o 
   5   0   0      312.79      316.40     10.73 o 
   6   0   0     1975.72     2355.30     74.84 o 
   7   0   0      909.27     1003.60     27.97 o 
   8   0   0        2.40       15.39      1.77 o 
   9   0   0     2507.41     2379.05     72.91 o 
  10   0   0     1729.44     1699.56     52.98 o 
  11   0   0     1538.70     1428.92     45.19 o 
  12   0   0       51.04       52.07      4.78 o 
  13   0   0      131.69      151.78      8.65 o 
  14   0   0       32.95       33.64      4.55 o 
  15   0   0      164.78      180.15     15.74 o 
  16   0   0       98.25       96.77     12.15 o 
  17   0   0      294.32      333.33     25.26 o 
   1   1   0     5192.85     5578.02    191.73 o 
   2   1   0     1264.73     1136.92     68.36 o 
   3   1   0     2341.32     2397.31    143.40 o 
   4   1   0       57.31       42.39      3.66 o 
   5   1   0        4.89       19.02      1.17 o 
   6   1   0      269.33      303.61      9.94 o 
   7   1   0      635.20      680.17     19.37 o 
   8   1   0      483.06      488.64     17.54 o 
   9   1   0       28.44       44.62      2.21 o 
  10   1   0      216.57      213.12     10.78 o 
  11   1   0      183.84      161.57     13.37 o 
  12   1   0       46.52       46.54      7.53 o 
  13   1   0       12.99       17.03      2.79 o 
  14   1   0        0.27        0.67      1.93 o 
  15   1   0        8.57        2.53      2.33 o 
  16   1   0      191.96      199.54     14.97 o 
  17   1   0       19.69       22.48      4.79 o 
   0   2   0    10280.52    10427.61    621.68 o 
   1   2   0       76.58       23.91      2.55 o 
   2   2   0      551.60      518.94     31.64 o 
   3   2   0      937.46     1023.06     61.72 o 
   4   2   0      664.12      753.94     48.00 o 
   5   2   0     5183.23     6166.44    193.20 o 
   6   2   0       51.12       79.67      5.77 o 
   7   2   0      278.74      264.15     11.77 o 
   8   2   0       96.07      101.40      4.74 o 
   9   2   0      273.44      294.06     13.91 o 
  10   2   0      382.28      383.15     13.39 o 
  11   2   0        4.73        6.39      2.28 o 
  12   2   0       70.81       66.08      3.88 o 
  13   2   0      122.91      117.26      5.37 o 
  14   2   0        0.18       -0.75      1.85 o 
  15   2   0       18.12       16.74      3.08 o 
  16   2   0       42.35       47.68      4.63 o 
  17   2   0       84.00       85.64      8.20 o 
   1   3   0      172.17      267.16     16.84 o 
   2   3   0      124.40      104.55      6.97 o 
   3   3   0      259.56      213.57     13.24 o 
   4   3   0      121.52      134.34      8.33 o 
   5   3   0        3.37       35.12      3.03 o 
   6   3   0      329.61      368.31      9.71 o 
   7   3   0       22.51       14.21      2.05 o 
   8   3   0       49.79       40.30      2.84 o 
   9   3   0      243.46      223.85      6.01 o 
  10   3   0        7.30        8.32      1.40 o 
  11   3   0        0.05        0.05      1.19 o 
  12   3   0      238.45      228.35      8.09 o 
  13   3   0        1.38        3.72      1.74 o 
  14   3   0       27.06       28.23      3.61 o 
  15   3   0       50.52       55.74      4.78 o 
  16   3   0        4.18        0.77      2.33 o 
  17   3   0      142.02      155.17      8.22 o 
   0   4   0     1116.38     1104.55     67.11 o 
   2   4   0     1573.45     1721.11     73.37 o 
   3   4   0        0.33        5.70      0.87 o 
   4   4   0     2286.43     2607.37     75.13 o 
   5   4   0     4787.33     5268.55    151.33 o 
   6   4   0      175.55      215.00      7.70 o 
   7   4   0       49.88       45.25      2.67 o 
   8   4   0      804.30      786.95     17.22 o 
   9   4   0      660.98      610.97     20.44 o 
  10   4   0      191.65      172.31      6.22 o 
  11   4   0        8.36        6.67      1.56 o 
  12   4   0        9.59       17.83      3.41 o 
  13   4   0       13.36       15.86      2.52 o 
  14   4   0       43.19       55.13      4.31 o 
  15   4   0       25.21       23.11      3.20 o 
  16   4   0       10.06       10.94      3.82 o 
  17   4   0        6.32        4.79      3.16 o 
   1   5   0      531.98      478.91     30.11 o 
   2   5   0      385.09      425.46     36.11 o 
   3   5   0     1732.98     1976.57     66.90 o 
   4   5   0      270.66      306.60     13.94 o 
   5   5   0       48.83       37.87      2.29 o 
   6   5   0       94.88       99.61      3.94 o 
   7   5   0     1333.44     1435.79     36.31 o 
   8   5   0     1960.61     1814.66     41.44 o 
   9   5   0       26.43       27.98      2.64 o 
  10   5   0      206.05      203.35      6.94 o 
  11   5   0       36.00       40.16      2.84 o 
  12   5   0      248.26      264.47      9.07 o 
  13   5   0       10.08       12.64      2.25 o 
  14   5   0       99.14      116.83      6.97 o 
  15   5   0       17.48       14.18      2.74 o 
  16   5   0        2.47       -0.14      2.12 o 
   0   6   0      318.41      353.37     23.18 o 
   1   6   0     1877.77     2135.93     91.39 o 
   2   6   0      374.36      334.92     27.81 o 
   3   6   0      117.28       54.01      4.74 o 
   4   6   0        4.09        2.25      1.09 o 
   5   6   0      224.23      213.25      8.66 o 
   6   6   0      385.45      383.64     11.53 o 
   7   6   0      485.74      461.18     11.16 o 
   8   6   0       24.92       31.66      2.34 o 
   9   6   0       87.48      101.12      3.45 o 
  10   6   0        5.89        2.82      1.08 o 
  11   6   0        9.68       10.97      1.66 o 
  12   6   0       59.81       58.52      3.53 o 
  13   6   0      143.69      149.65      6.16 o 
  14   6   0       11.64        6.41      2.08 o 
  15   6   0      132.98      129.61      7.83 o 
  16   6   0        4.36        1.83      2.14 o 
   1   7   0       84.93       76.86      3.46 o 
   2   7   0       42.89       37.84      4.32 o 
   3   7   0      976.36     1017.79     30.63 o 
   4   7   0      384.85      381.79     21.28 o 
   5   7   0      390.57      441.56     17.35 o 
   6   7   0      188.91      151.74      6.92 o 
   7   7   0      456.66      438.46     13.81 o 
   8   7   0      193.21      178.39      4.94 o 
   9   7   0      617.36      592.80     14.38 o 
  10   7   0        0.35        0.53      0.89 o 
  11   7   0        6.06        6.83      1.39 o 
  12   7   0      238.16      246.60      8.41 o 
  13   7   0      137.10      155.11      6.70 o 
  14   7   0        2.39        1.93      1.66 o 
  15   7   0        5.94       11.27      2.26 o 
  16   7   0        1.25        1.00      1.88 o 
   0   8   0       85.01       53.85      4.20 o 
   1   8   0        0.89        0.55      0.93 o 
   2   8   0      539.95      622.29     16.75 o 
   3   8   0      373.60      352.12     12.88 o 
   4   8   0       56.57       50.91      3.87 o 
   5   8   0     1731.72     1651.01     44.04 o 
   6   8   0       19.69       11.49      2.25 o 
   7   8   0      311.19      293.48      9.84 o 
   8   8   0      474.00      466.37     12.66 o 
   9   8   0      113.58      104.22      4.27 o 
  10   8   0       19.34       14.80      2.25 o 
  11   8   0        3.11        6.95      1.85 o 
  12   8   0       30.03       30.77      4.48 o 
  13   8   0        8.33       10.25      2.55 o 
  14   8   0      136.20      140.58      7.39 o 
  15   8   0        1.21        3.50      2.98 o 
  16   8   0        0.70        0.11      3.07 o 
   1   9   0      152.33      126.62      5.27 o 
   2   9   0       36.28       45.58      3.73 o 
   3   9   0       75.29       93.48      3.65 o 
   4   9   0      172.10      151.12      5.99 o 
   5   9   0       21.44       29.19      3.83 o 
   6   9   0      139.02       93.45      5.16 o 
   7   9   0        3.28        3.71      2.10 o 
   8   9   0        5.04        8.84      1.64 o 
   9   9   0       22.26       23.69      1.96 o 
  10   9   0       51.01       52.81      2.98 o 
  11   9   0       15.17       17.86      2.20 o 
  12   9   0       61.94       69.16      8.33 o 
  13   9   0        2.06        3.39      2.31 o 
  14   9   0       48.75       33.62      3.86 o 
  15   9   0       92.34      101.28      6.66 o 
   0  10   0      552.28      480.80     22.58 o 
   1  10   0      216.90      250.76      9.18 o 
   2  10   0       28.50       23.92      2.33 o 
   3  10   0      211.20      207.77      6.64 o 
   4  10   0      540.22      476.38     13.74 o 
   5  10   0      200.25      208.98     11.23 o 
   6  10   0        0.62        0.68      1.49 o 
   7  10   0       21.42        9.92      1.70 o 
   8  10   0       84.92       88.45      4.35 o 
   9  10   0       10.64        7.45      2.10 o 
  10  10   0       63.85       70.33      3.47 o 
  11  10   0       35.75       41.83      3.16 o 
  12  10   0      234.58      266.79     10.66 o 
  13  10   0      123.59      118.83      8.09 o 
  14  10   0        9.15        9.57      3.75 o 
  15  10   0       85.05       86.11      6.37 o 
   1  11   0     1039.10      949.18     29.92 o 
   2  11   0       53.29       47.87      3.46 o 
   3  11   0      199.17      209.27      8.16 o 
   4  11   0        6.11       10.78      1.35 o 
   5  11   0      392.24      292.91     11.89 o 
   6  11   0        2.20        4.91      1.81 o 
   7  11   0       29.47       25.88      3.71 o 
   8  11   0      461.44      470.80     21.44 o 
   9  11   0        9.66        7.50      3.31 o 
  10  11   0       98.74      113.52      7.72 o 
  11  11   0        5.74        4.95      2.46 o 
  12  11   0      292.17      311.37     11.99 o 
  13  11   0       73.76       69.40      9.31 o 
  14  11   0       95.70       99.90      6.18 o 
   0  12   0      163.29      102.69      7.22 o 
   1  12   0      257.44      260.89      9.85 o 
   2  12   0      675.51      676.35     22.12 o 
   3  12   0      892.55      787.29     25.38 o 
   4  12   0       10.48       11.51      2.11 o 
   5  12   0        0.51        3.23      1.45 o 
   6  12   0        2.12        2.46      1.66 o 
   7  12   0       36.93       34.79      3.16 o 
   8  12   0       51.31       64.83      3.91 o 
   9  12   0       25.52       29.02      2.83 o 
  10  12   0       69.18       76.59      4.68 o 
  11  12   0        2.29        2.59      1.61 o 
  12  12   0      445.44      472.30     16.84 o 
  13  12   0        1.26        0.70      2.30 o 
  14  12   0       48.36       50.56      4.70 o 
   1  13   0        6.57        8.58      2.03 o 
   2  13   0      129.97      117.23      5.81 o 
   3  13   0       21.94       26.61      2.92 o 
   4  13   0       64.45       61.52      5.88 o 
   5  13   0      113.94       91.08      7.63 o 
   6  13   0       63.62       61.10      4.23 o 
   7  13   0        5.06        7.49      1.56 o 
   8  13   0       22.27       18.53      2.22 o 
   9  13   0       11.87       11.47      2.64 o 
  10  13   0       14.06       12.05      2.32 o 
  11  13   0        0.53        2.13      2.10 o 
  12  13   0        0.15        1.78      1.80 o 
  13  13   0        0.89        1.37      2.16 o 
   0  14   0      389.67      364.39     24.81 o 
   1  14   0       49.09       40.18      3.61 o 
   2  14   0       29.15       25.68      3.00 o 
   3  14   0       43.59       40.31      3.69 o 
   4  14   0        3.95        4.88      2.28 o 
   5  14   0       29.26       28.49      4.81 o 
   6  14   0      109.59      120.10      5.83 o 
   7  14   0       37.19       33.58      3.56 o 
   8  14   0       32.23       31.83      2.72 o 
   9  14   0        3.12        2.23      1.68 o 
  10  14   0        2.11        0.09      1.92 o 
  11  14   0        9.93        6.18      2.55 o 
  12  14   0       66.52       72.91      5.58 o 
   1  15   0        1.55        4.08      1.96 o 
   2  15   0        3.29        1.87      2.58 o 
   3  15   0       42.05       48.81      4.87 o 
   4  15   0       52.08       54.17      6.50 o 
   5  15   0        0.24       -2.18      5.65 o 
   6  15   0        5.06       12.35      4.00 o 
   7  15   0        4.81        4.63      1.79 o 
   8  15   0      138.40      142.16      6.19 o 
   9  15   0        1.70        2.15      1.80 o 
  10  15   0       48.73       45.22      3.98 o 
  11  15   0       36.81       33.43      3.70 o 
   0  16   0       66.65       68.52      7.29 o 
   1  16   0        6.15        6.89      2.22 o 
   2  16   0       66.12       61.98      4.84 o 
   3  16   0       32.74       34.83      4.35 o 
   4  16   0      149.58      137.11     10.34 o 
   5  16   0       91.04      110.22      9.15 o 
   6  16   0       22.02       13.04      6.03 o 
   7  16   0      486.90      509.29     22.40 o 
   8  16   0        5.32        5.95      2.47 o 
   9  16   0       16.63       14.92      3.26 o 
  10  16   0        1.68        1.71      1.79 o 
  11  16   0       17.51       16.35      3.91 o 
   1  17   0       55.89       69.84      7.26 o 
   2  17   0       20.56       24.92      4.08 o 
   3  17   0       65.46       69.04     12.18 o 
   4  17   0        3.60        3.57      4.39 o 
   5  17   0       25.75       28.40      7.72 o 
   6  17   0      227.46      226.37     20.25 o 
   7  17   0        0.07       -0.32      1.96 o 
   8  17   0        0.14        2.19      2.31 o 
   9  17   0       38.95       36.74      4.37 o 
   0  18   0       39.59       52.03      9.67 o 
   1  18   0      107.04      100.26      7.54 o 
   2  18   0        1.42        2.82      3.52 o 
   3  18   0       20.39       41.50      9.02 o 
   4  18   0       99.28       94.97     13.18 o 
   5  18   0       87.30      104.38     14.13 o 
   6  18   0       44.57       54.34     10.44 o 
   7  18   0        9.18        7.69      3.13 o 
   8  18   0      151.21      138.40      8.34 o 
   1  19   0        9.42        5.18      4.02 o 
   2  19   0      116.81      135.98     24.36 o 
   3  19   0       46.07       43.82      9.51 o 
   4  19   0       21.34       15.34      6.67 o 
   5  19   0       32.87       37.39      9.18 o 
   6  19   0       62.15       82.99     13.11 o 
   0  20   0       14.54       24.33      7.46 o 
   1  20   0       15.94       18.39      5.13 o 
   2  20   0      190.88      192.97     13.35 o 
   3  20   0       49.44       41.58      9.77 o 
   4  20   0        5.48       10.66      6.71 o 
 -17   1   1      147.05      163.62     31.26 o 
 -16   1   1       82.27       84.33     19.48 o 
 -15   1   1       10.74        8.55      4.27 o 
 -14   1   1        5.18        3.21      2.00 o 
 -13   1   1      314.20      315.98     12.16 o 
 -12   1   1       63.83       57.22      3.94 o 
 -11   1   1       69.42       87.49      5.92 o 
 -10   1   1       16.46       14.50      1.42 o 
  -9   1   1      299.02      270.31      6.92 o 
  -8   1   1      650.36      668.79     13.49 o 
  -7   1   1      169.41      206.40      4.95 o 
  -6   1   1        0.92        4.10      1.19 o 
  -5   1   1      140.93      166.96      7.93 o 
  -4   1   1      358.14      411.21     17.96 o 
  -3   1   1      216.79      235.66     25.01 o 
  -2   1   1    13886.84    14297.30    602.27 o 
  -1   1   1     4750.07     5060.58    213.49 o 
   1   1   1      763.15      810.36     34.71 o 
   2   1   1     4714.03     4856.97    204.51 o 
   3   1   1      245.61      295.16     18.43 o 
   4   1   1       36.51       35.87      3.21 o 
   5   1   1        4.82        3.11      2.10 o 
   6   1   1     1187.72     1200.69     29.84 o 
   7   1   1        5.81       14.30      0.99 o 
   8   1   1      198.31      210.67      5.19 o 
   9   1   1     1811.14     1770.18     38.81 o 
  10   1   1      427.90      444.38     10.80 o 
  11   1   1      703.68      702.62     18.04 o 
  12   1   1       24.96       30.65      2.42 o 
  13   1   1        0.07       -1.11      1.46 o 
  14   1   1       29.32       36.39      3.79 o 
  15   1   1      105.71      110.18      6.46 o 
  16   1   1        0.00       -2.13      2.83 o 
  17   1   1        6.64        9.37      5.50 o 
 -17   2   1       54.49       51.53      6.49 o 
 -16   2   1        2.48        0.86      2.37 o 
 -15   2   1        0.14        0.24      2.06 o 
 -14   2   1       64.42       67.87      9.08 o 
 -13   2   1        8.12       13.81      3.31 o 
 -12   2   1        5.00        8.83      1.78 o 
 -11   2   1        1.98        3.04      1.19 o 
 -10   2   1        0.75        1.00      0.95 o 
  -9   2   1       38.57       56.96      3.27 o 
  -8   2   1      481.28      497.17     11.92 o 
  -7   2   1      359.77      381.77      8.53 o 
  -6   2   1        6.71       23.34      1.82 o 
  -5   2   1       60.79       48.37      2.11 o 
  -4   2   1      262.21      282.08     22.15 o 
  -3   2   1     5215.38     5550.53    305.68 o 
  -2   2   1       82.67       38.91      3.59 o 
  -1   2   1     7373.51     7273.67    306.56 o 
   0   2   1     1025.77     1039.20     44.26 o 
   1   2   1      932.05     1121.91     80.09 o 
   2   2   1     3801.28     3803.11    160.28 o 
   3   2   1        0.01        3.73      1.39 o 
   4   2   1       35.81       32.28      2.21 o 
   5   2   1       14.22       34.18      1.83 o 
   6   2   1      244.56      182.46      6.01 o 
   7   2   1        6.18       19.35      2.44 o 
   8   2   1        3.44        4.76      0.67 o 
   9   2   1      552.17      518.09     20.42 o 
  10   2   1        4.64        6.29      3.03 o 
  11   2   1       13.23       16.67      2.85 o 
  12   2   1       96.89       93.75      4.55 o 
  13   2   1       78.30       76.71      6.90 o 
  14   2   1        3.14        0.07      1.98 o 
  15   2   1        6.93       10.98      2.73 o 
  16   2   1        0.36       -2.14      2.14 o 
  17   2   1       82.69       76.43     20.14 o 
 -17   3   1       22.67       23.56      4.47 o 
 -16   3   1       29.88       32.93      3.95 o 
 -15   3   1       32.70       30.42      3.18 o 
 -14   3   1        0.00       -0.31      1.62 o 
 -13   3   1      414.82      415.82     14.47 o 
 -12   3   1       73.49       70.50      7.74 o 
 -11   3   1       33.23       32.96      2.59 o 
 -10   3   1       48.74       46.44      2.70 o 
  -9   3   1        8.48       12.29      1.16 o 
  -8   3   1      157.44      154.46      3.82 o 
  -7   3   1      363.13      390.09      8.71 o 
  -6   3   1      123.18      129.64      6.15 o 
  -5   3   1      341.57      376.33     18.13 o 
  -4   3   1      627.22      678.27     23.37 o 
  -3   3   1      430.75      432.63     27.58 o 
  -2   3   1     2148.40     2124.15     90.04 o 
   0   3   1      100.89      133.28      8.17 o 
   1   3   1       27.01       22.66      3.04 o 
   2   3   1        1.96        5.05      2.17 o 
   3   3   1     1636.23     1733.55     87.68 o 
   5   3   1      386.45      497.99     17.11 o 
   6   3   1      539.28      597.27     24.90 o 
   7   3   1      600.57      624.37     12.64 o 
   8   3   1      106.67      112.21      3.23 o 
   9   3   1      102.62      126.66      5.23 o 
  10   3   1        1.18        0.31      1.04 o 
  11   3   1        9.67       12.78      1.83 o 
  12   3   1        3.04        2.35      1.46 o 
  13   3   1        0.33       -1.19      1.46 o 
  14   3   1      200.87      224.16      8.47 o 
  15   3   1        3.71        6.55      5.86 o 
  16   3   1       70.30       86.21      7.23 o 
  17   3   1       18.75        7.36      3.54 o 
 -17   4   1       64.70       64.15      6.14 o 
 -16   4   1        5.37        3.65      2.90 o 
 -15   4   1        0.32       -0.69      1.90 o 
 -14   4   1        6.28        1.02      1.80 o 
 -13   4   1       76.18       72.28      4.54 o 
 -12   4   1       18.93       13.42      2.12 o 
 -11   4   1       12.31        9.50      1.85 o 
 -10   4   1      328.34      325.33     10.23 o 
  -9   4   1      104.12       94.93      3.98 o 
  -8   4   1        0.00        3.51      0.84 o 
  -7   4   1       38.49       39.92      2.08 o 
  -6   4   1      269.45      320.51      8.72 o 
  -5   4   1      294.78      425.71     27.67 o 
  -4   4   1     1299.52     1368.62     88.37 o 
  -3   4   1        3.37       33.29      3.56 o 
  -2   4   1        0.05        1.60      0.92 o 
   0   4   1      323.60      341.82     20.62 o 
   2   4   1      189.52      110.64      8.46 o 
   3   4   1      108.10      128.45      7.21 o 
   4   4   1     1408.69     1625.49     41.24 o 
   5   4   1       61.69      105.93      4.87 o 
   6   4   1        7.23        4.02      1.00 o 
   7   4   1       14.39       14.84      1.17 o 
   8   4   1      364.00      365.99      8.57 o 
   9   4   1      185.86      187.50      5.34 o 
  10   4   1        5.61        6.47      1.41 o 
  11   4   1       81.22       80.28      4.02 o 
  12   4   1       31.12       27.61      2.89 o 
  13   4   1       25.04       30.11      3.14 o 
  14   4   1       12.11        2.92      1.99 o 
  15   4   1        0.11        0.36      2.02 o 
  16   4   1        3.26        4.93      3.02 o 
 -16   5   1       14.70       13.39      2.81 o 
 -15   5   1        4.43        5.62      2.21 o 
 -14   5   1        0.19        0.32      1.77 o 
 -13   5   1       20.03       17.57      2.47 o 
 -12   5   1        4.54        3.52      1.48 o 
 -11   5   1        2.55        1.19      1.44 o 
 -10   5   1       99.03       91.66      5.32 o 
  -9   5   1       28.79       41.99      2.59 o 
  -8   5   1       12.93        2.73      0.85 o 
  -7   5   1        0.31        0.48      0.91 o 
  -6   5   1        1.75        5.04      1.18 o 
  -5   5   1       37.20       41.90      2.71 o 
  -4   5   1      291.10      296.83     11.17 o 
  -3   5   1      230.14      261.01      9.78 o 
  -2   5   1       88.93       95.74      7.49 o 
  -1   5   1      195.19      156.73     11.32 o 
   1   5   1     1131.46      908.55     55.74 o 
   2   5   1     1548.25     1684.40     72.11 o 
   3   5   1      178.38      170.17      8.28 o 
   4   5   1       52.19       45.88      1.84 o 
   5   5   1       41.37       29.64      1.33 o 
   6   5   1      215.92      227.58      6.45 o 
   7   5   1      343.05      332.73     21.56 o 
   8   5   1       15.26       13.51      2.97 o 
   9   5   1      530.56      443.21     11.36 o 
  10   5   1        2.18        1.10      1.15 o 
  11   5   1        2.49        4.94      1.46 o 
  12   5   1        1.88        1.74      1.93 o 
  13   5   1        4.39        3.39      2.18 o 
  14   5   1      144.48      139.01      6.82 o 
  15   5   1       11.10       14.18      2.77 o 
  16   5   1       18.87       22.53      3.26 o 
 -16   6   1        0.20        1.65      2.10 o 
 -15   6   1       21.15       19.39      2.91 o 
 -14   6   1        0.32        0.46      1.73 o 
 -13   6   1      104.44      101.46      4.88 o 
 -12   6   1        0.96        3.25      1.43 o 
 -11   6   1        0.43        1.07      1.19 o 
 -10   6   1      143.61      121.52      4.38 o 
  -9   6   1     1005.47     1081.14     25.26 o 
  -8   6   1     1648.50     1590.44     36.46 o 
  -7   6   1      409.52      368.72     10.35 o 
  -6   6   1      280.46      270.44     10.76 o 
  -5   6   1      243.68      279.46     10.91 o 
  -4   6   1      684.70      732.54     22.39 o 
  -3   6   1      145.81      150.81      8.16 o 
  -2   6   1     1115.27     1291.93     43.84 o 
  -1   6   1      803.67      812.22     28.00 o 
   0   6   1       88.77       61.21      5.83 o 
   1   6   1        7.73        4.89      1.70 o 
   2   6   1     1755.92     1923.39     78.94 o 
   3   6   1     1164.66      899.38     55.14 o 
   4   6   1     2653.64     2645.41     77.80 o 
   5   6   1       21.33       25.84      3.08 o 
   6   6   1       15.91       13.20      1.49 o 
   7   6   1      822.42      815.91     19.09 o 
   8   6   1        0.90        2.94      1.07 o 
   9   6   1       50.64       54.43      2.48 o 
  10   6   1      419.08      421.04     11.58 o 
  11   6   1       29.21       30.97      2.52 o 
  12   6   1        0.14       -0.31      1.33 o 
  13   6   1       46.25       43.68      3.91 o 
  14   6   1       56.35       45.85      3.86 o 
  15   6   1       14.07       11.51      2.55 o 
  16   6   1       14.01       16.58      2.94 o 
 -16   7   1        0.06        0.18      1.71 o 
 -15   7   1       19.45       19.19      2.55 o 
 -14   7   1        1.46        3.16      1.62 o 
 -13   7   1        2.29        1.72      1.52 o 
 -12   7   1       20.93       31.30      2.74 o 
 -11   7   1        0.92       -0.85      1.04 o 
 -10   7   1        0.08        0.56      0.90 o 
  -9   7   1        0.53        0.40      0.77 o 
  -8   7   1        0.36       10.76      1.52 o 
  -7   7   1      239.69      223.35      9.55 o 
  -6   7   1       26.15       21.26      2.44 o 
  -5   7   1      270.55      269.92     10.72 o 
  -4   7   1        9.72       13.96      2.32 o 
  -3   7   1      265.82      257.03      8.62 o 
  -2   7   1        7.91        8.17      1.16 o 
  -1   7   1      133.60      137.44      7.48 o 
   0   7   1     1894.70     2212.97     66.14 o 
   1   7   1       21.89       17.38      1.62 o 
   2   7   1        3.13       18.17      1.39 o 
   3   7   1       15.24       13.45      1.40 o 
   4   7   1      116.77       99.31      6.29 o 
   5   7   1       47.08       44.49      2.55 o 
   6   7   1      178.81      192.12     10.28 o 
   7   7   1        0.04        0.59      0.74 o 
   8   7   1        8.79       12.07      2.09 o 
   9   7   1      226.35      195.61      5.55 o 
  10   7   1      167.76      148.29      5.00 o 
  11   7   1       75.47       70.54      4.22 o 
  12   7   1        0.02        0.37      1.37 o 
  13   7   1       18.76       13.87      2.12 o 
  14   7   1       47.92       45.54      3.44 o 
  15   7   1        0.89        0.75      1.77 o 
  16   7   1       41.24       42.62      3.72 o 
 -16   8   1        2.17       -0.60      2.79 o 
 -15   8   1      123.48      127.69     11.21 o 
 -14   8   1        0.63        0.09      2.24 o 
 -13   8   1       50.40       41.43      3.99 o 
 -12   8   1       19.80       20.81      2.94 o 
 -11   8   1        2.29        0.98      1.51 o 
 -10   8   1      191.55      172.09      5.83 o 
  -9   8   1       37.75       40.09      2.42 o 
  -8   8   1      438.60      352.57     14.18 o 
  -7   8   1       71.17       45.59      3.79 o 
  -6   8   1       26.64       23.19      2.68 o 
  -5   8   1       57.86       59.04      3.10 o 
  -4   8   1       68.34       73.36      4.04 o 
  -3   8   1       76.73       92.46      6.28 o 
  -2   8   1     1883.20     2141.28     55.73 o 
  -1   8   1      271.40      278.79      9.61 o 
   0   8   1      140.06      172.40      8.98 o 
   1   8   1      141.45      194.25      7.57 o 
   2   8   1      328.14      301.17     12.16 o 
   4   8   1      276.46      259.25      9.06 o 
   5   8   1      209.86      233.57      7.32 o 
   6   8   1       28.62       39.31      2.65 o 
   7   8   1        0.19        0.81      1.08 o 
   8   8   1       21.54       14.81      2.46 o 
   9   8   1        2.47        1.71      1.05 o 
  10   8   1       15.98       15.49      1.80 o 
  11   8   1      111.45      107.45      6.22 o 
  12   8   1       15.13       14.69      1.59 o 
  13   8   1       69.82       77.54      5.31 o 
  14   8   1        6.00        5.90      2.53 o 
  15   8   1        1.88        3.04      2.55 o 
 -15   9   1        9.18       11.11      3.05 o 
 -14   9   1        6.59        6.72      2.53 o 
 -13   9   1      336.40      321.89     12.65 o 
 -12   9   1      118.29      114.92      5.93 o 
 -11   9   1       21.24       15.52      2.30 o 
 -10   9   1      211.96      219.39      7.04 o 
  -9   9   1       12.61       12.90      1.57 o 
  -8   9   1       10.00        7.82      2.13 o 
  -7   9   1        5.67        2.72      1.71 o 
  -6   9   1       85.64       91.31      5.21 o 
  -5   9   1      655.70      643.75     20.28 o 
  -4   9   1      127.65      137.50      4.86 o 
  -3   9   1      602.85      574.85     17.31 o 
  -2   9   1      140.68      162.95     10.37 o 
  -1   9   1       22.68       20.06      2.00 o 
   0   9   1        9.12        9.27      1.53 o 
   1   9   1        3.66       11.32      1.58 o 
   2   9   1      227.24      209.16     14.80 o 
   3   9   1       84.40      119.79      4.36 o 
   4   9   1     1601.62     1512.99     40.55 o 
   5   9   1     1133.81     1038.53     31.59 o 
   6   9   1       39.03       53.27      3.92 o 
   7   9   1        0.34        0.61      1.08 o 
   8   9   1       12.62        7.00      1.57 o 
   9   9   1       37.36       38.31      4.14 o 
  10   9   1       40.09       44.19      2.74 o 
  11   9   1        8.45        9.48      1.90 o 
  12   9   1        4.55        4.16      2.07 o 
  13   9   1        8.20        4.37      2.26 o 
  14   9   1      166.60      184.84      8.85 o 
  15   9   1       21.54       23.39      3.68 o 
 -15  10   1       19.17       19.26      3.79 o 
 -14  10   1       35.61       31.80      3.85 o 
 -13  10   1      175.98      187.17      8.52 o 
 -12  10   1       81.41       90.22      5.26 o 
 -11  10   1        5.77        4.68      1.60 o 
 -10  10   1       74.06       84.50      3.93 o 
  -9  10   1       39.38       36.85      3.07 o 
  -8  10   1        6.69       12.33      2.59 o 
  -7  10   1      139.21      152.03      7.54 o 
  -6  10   1      183.21      183.72      8.46 o 
  -5  10   1      686.50      630.96     23.14 o 
  -4  10   1      167.68      144.50      5.15 o 
  -3  10   1     1107.29     1088.90     26.55 o 
  -2  10   1       46.01       48.33      5.85 o 
  -1  10   1      283.44      255.50      9.30 o 
   0  10   1      215.88      210.99      7.98 o 
   1  10   1      243.17      235.27      8.70 o 
   2  10   1       39.94       33.98      2.77 o 
   3  10   1       86.06       77.14      7.47 o 
   4  10   1      394.92      319.10      9.65 o 
   5  10   1       36.76       38.28      2.86 o 
   6  10   1       26.65       25.99      2.10 o 
   7  10   1       21.30       16.66      1.91 o 
   8  10   1       55.91       54.38      6.07 o 
   9  10   1        0.39        3.19      1.53 o 
  10  10   1      127.35      136.23      5.56 o 
  11  10   1       62.93       62.98      3.85 o 
  12  10   1       73.44       65.23      7.20 o 
  13  10   1        0.02       -1.06      2.04 o 
  14  10   1       15.82       17.44      3.21 o 
  15  10   1      154.50      158.43     11.35 o 
 -14  11   1       66.91       65.72      5.23 o 
 -13  11   1      108.74      119.89      6.41 o 
 -12  11   1        6.41        5.85      2.21 o 
 -11  11   1       31.80       32.43      2.64 o 
 -10  11   1       45.34       58.53      3.98 o 
  -9  11   1      103.79      121.84      5.63 o 
  -8  11   1      235.49      212.59     11.05 o 
  -7  11   1       50.50       68.40      7.07 o 
  -6  11   1        0.28        2.69      1.75 o 
  -5  11   1      906.77      793.67     28.64 o 
  -4  11   1      193.63      164.71      6.67 o 
  -3  11   1     1013.77      929.96     29.30 o 
  -2  11   1        1.05        2.79      1.60 o 
  -1  11   1     2533.18     2355.50     71.19 o 
   0  11   1        0.96        4.46      1.58 o 
   1  11   1      259.50      239.01      9.07 o 
   2  11   1      416.85      421.57     14.41 o 
   3  11   1        2.66        1.30      1.29 o 
   4  11   1       20.30       19.68      1.70 o 
   5  11   1        0.30        3.23      1.42 o 
   6  11   1       97.35      120.39      4.91 o 
   7  11   1      270.12      247.10      8.64 o 
   8  11   1       50.88       52.92      3.49 o 
   9  11   1      311.97      338.29     11.72 o 
  10  11   1      219.69      222.10      7.28 o 
  11  11   1       14.02       13.90      2.16 o 
  12  11   1      171.79      176.64     12.44 o 
  13  11   1       21.02       21.36      3.17 o 
  14  11   1       18.32       13.80      3.13 o 
 -14  12   1       58.95       55.67      4.93 o 
 -13  12   1       76.70       93.97      7.78 o 
 -12  12   1       41.81       54.53      7.99 o 
 -11  12   1      150.22      158.38      5.90 o 
 -10  12   1       26.34       23.10      3.22 o 
  -9  12   1        0.46        0.41      1.52 o 
  -8  12   1      439.80      477.76     15.49 o 
  -7  12   1        7.36        5.12      2.03 o 
  -6  12   1       11.42        8.29      2.09 o 
  -5  12   1       32.40       38.39      3.16 o 
  -4  12   1       84.22       63.19      7.43 o 
  -3  12   1      319.49      257.22      9.75 o 
  -2  12   1      579.09      553.20     18.50 o 
  -1  12   1       14.37       21.63      2.59 o 
   0  12   1       46.47       49.86      5.14 o 
   1  12   1      286.19      255.13      9.74 o 
   2  12   1        8.76       14.36      2.21 o 
   3  12   1      300.47      299.17     14.85 o 
   4  12   1       25.81       29.40      3.39 o 
   5  12   1      330.73      337.29     13.29 o 
   6  12   1        4.92        4.53      1.23 o 
   7  12   1       64.23       65.38      4.25 o 
   8  12   1       64.75       49.35      3.43 o 
   9  12   1       98.79      103.01      8.20 o 
  10  12   1        4.19        0.16      1.72 o 
  11  12   1       24.35       20.22      3.25 o 
  12  12   1       43.66       42.51      3.51 o 
  13  12   1       14.41       14.57      2.86 o 
  14  12   1       61.01       69.47      5.49 o 
 -13  13   1       18.81       13.78      2.81 o 
 -12  13   1        4.72        6.75      2.59 o 
 -11  13   1        7.69        7.13      4.75 o 
 -10  13   1      148.63      151.17      6.75 o 
  -9  13   1       23.29       24.74      2.69 o 
  -8  13   1      124.36      132.20      5.69 o 
  -7  13   1       48.16       51.27      4.24 o 
  -6  13   1       95.21       76.82      4.83 o 
  -5  13   1       26.88       34.44      7.61 o 
  -4  13   1        2.98        1.42      1.86 o 
  -3  13   1       14.06       15.30      2.27 o 
  -2  13   1       13.82        8.59      2.06 o 
  -1  13   1      242.21      209.50      8.55 o 
   0  13   1        0.42        1.70      1.55 o 
   1  13   1       81.62       77.14      4.64 o 
   2  13   1      205.89      192.42     11.78 o 
   3  13   1      136.92      129.07      6.18 o 
   4  13   1        5.08        5.93      2.13 o 
   5  13   1       52.13       38.00      5.21 o 
   6  13   1        3.96        5.05      1.52 o 
   7  13   1        0.27        1.32      1.36 o 
   8  13   1        4.32        3.02      2.80 o 
   9  13   1       76.08       83.40      4.72 o 
  10  13   1       31.48       31.56      3.13 o 
  11  13   1       39.22       38.50      4.30 o 
  12  13   1        9.28       12.10      2.32 o 
  13  13   1       25.54       24.02      3.28 o 
 -12  14   1       15.29       14.39      3.07 o 
 -11  14   1        1.85        3.13      2.27 o 
 -10  14   1       82.97       87.17      5.34 o 
  -9  14   1       46.96       48.96      3.61 o 
  -8  14   1      163.68      184.83      7.21 o 
  -7  14   1       12.41        4.83      1.92 o 
  -6  14   1        0.07        2.59      2.79 o 
  -5  14   1       37.73       43.47      5.90 o 
  -4  14   1       10.73       15.59      3.82 o 
  -3  14   1        0.12        0.62      1.56 o 
  -2  14   1        3.57        3.78      1.85 o 
  -1  14   1       10.42        3.94      1.77 o 
   0  14   1       14.32       13.73      2.45 o 
   1  14   1       87.61       88.28      5.07 o 
   2  14   1       66.18       60.59      4.41 o 
   3  14   1       15.09       17.04      3.93 o 
   4  14   1       55.03       52.17      4.89 o 
   5  14   1        0.00       -0.39      4.08 o 
   6  14   1        0.37        4.17      2.87 o 
   7  14   1       10.05        8.06      2.66 o 
   8  14   1       32.52       33.18      4.26 o 
   9  14   1       18.18       19.32      2.70 o 
  10  14   1        1.90        3.83      2.09 o 
  11  14   1        0.45        0.09      2.15 o 
  12  14   1       56.45       54.13      3.90 o 
 -12  15   1        4.47        5.23      2.53 o 
 -11  15   1        0.88       -2.02      2.02 o 
 -10  15   1        6.49        3.13      2.10 o 
  -9  15   1       16.03       18.32      2.84 o 
  -8  15   1       18.44       16.43      2.06 o 
  -7  15   1      116.70      121.89      6.27 o 
  -6  15   1       11.84       11.68      3.92 o 
  -5  15   1       19.15       20.41      4.59 o 
  -4  15   1        3.11        4.04      3.04 o 
  -3  15   1        3.28        3.56      1.97 o 
  -2  15   1       80.92       83.65      5.25 o 
  -1  15   1        0.00       -1.09      1.67 o 
   0  15   1        0.81        1.95      1.80 o 
   1  15   1        8.75       12.77      2.48 o 
   2  15   1       44.76       35.77      3.64 o 
   3  15   1       40.81       42.71      4.57 o 
   4  15   1       58.52       68.73      5.90 o 
   5  15   1       94.19       98.70     13.87 o 
   6  15   1       10.89        9.57      1.97 o 
   7  15   1       16.05       18.77      2.67 o 
   8  15   1      110.27      117.65      5.38 o 
   9  15   1        0.00       -1.68      1.68 o 
  10  15   1       24.20       23.34      3.11 o 
  11  15   1        0.03       -1.33      2.01 o 
 -11  16   1       55.79       51.62      4.32 o 
 -10  16   1        5.31        3.41      2.00 o 
  -9  16   1       91.27      104.59     10.60 o 
  -8  16   1       90.67       85.29      5.98 o 
  -7  16   1        1.42        2.42      1.93 o 
  -6  16   1      139.06      189.36     17.98 o 
  -5  16   1        5.98        6.64      3.53 o 
  -4  16   1      122.09      139.07     10.65 o 
  -3  16   1        1.73        0.50      2.26 o 
  -2  16   1        0.15        3.70      2.07 o 
  -1  16   1        7.04        4.92      4.44 o 
   0  16   1       40.23       49.66      4.31 o 
   1  16   1        9.35        7.94      2.36 o 
   2  16   1      240.00      246.57     10.31 o 
   3  16   1       55.40       57.83      5.57 o 
   4  16   1      159.10      159.02     11.22 o 
   5  16   1       27.98       18.63      5.06 o 
   6  16   1      191.02      179.78      9.31 o 
   7  16   1      235.10      241.32     12.11 o 
   8  16   1        3.68        5.90      2.53 o 
   9  16   1      199.10      202.08     11.05 o 
  10  16   1        0.32        1.19      2.60 o 
  -9  17   1       19.82       15.25      3.33 o 
  -8  17   1       19.84       26.32      6.31 o 
  -7  17   1      287.75      300.71     17.80 o 
  -6  17   1        0.64       -4.75      4.75 o 
  -5  17   1        1.07        0.47      4.33 o 
  -4  17   1       41.47       43.25      8.70 o 
  -3  17   1      168.81      189.30     10.25 o 
  -2  17   1       24.99       25.55      3.49 o 
  -1  17   1        0.28        0.72      2.15 o 
   0  17   1      393.93      419.97     15.65 o 
   1  17   1        6.86        8.00      2.59 o 
   2  17   1       90.54       87.40      7.00 o 
   3  17   1        0.13       -0.14      2.90 o 
   4  17   1       11.88       12.30      5.58 o 
   5  17   1       75.50       66.34     10.92 o 
   6  17   1      190.18      195.91     10.13 o 
   7  17   1       61.61       67.99     12.37 o 
   8  17   1       30.55       27.84      6.28 o 
   9  17   1       83.03       89.46      6.79 o 
  -8  18   1        5.37        5.92      2.43 o 
  -7  18   1        0.09        0.13      5.29 o 
  -6  18   1       27.97       22.77      7.64 o 
  -5  18   1       46.74       46.26      9.62 o 
  -4  18   1        0.08       -0.16      4.76 o 
  -3  18   1        2.59        2.88      4.68 o 
  -2  18   1       51.35       45.63      6.40 o 
  -1  18   1       67.28       73.87     10.15 o 
   0  18   1       38.78       33.30      5.78 o 
   1  18   1       15.44       19.12      4.98 o 
   2  18   1       63.49       80.41      8.34 o 
   3  18   1        1.26        3.93      4.81 o 
   4  18   1       26.49       38.45      8.69 o 
   5  18   1       12.66        8.04      5.82 o 
   6  18   1        8.80        4.89      2.90 o 
   7  18   1        9.03        6.18      2.59 o 
   8  18   1       17.21       14.02      3.17 o 
  -6  19   1        8.17        8.36      6.36 o 
  -5  19   1        8.49       13.36      6.76 o 
  -4  19   1       14.32       21.87      7.43 o 
  -3  19   1        2.75        1.23      5.23 o 
  -2  19   1       30.85       38.51      6.08 o 
  -1  19   1       13.47       24.86      5.37 o 
   0  19   1      200.67      196.48     13.24 o 
   1  19   1       94.68       98.67      9.51 o 
   2  19   1      147.73      163.62     17.23 o 
   3  19   1        2.89       10.18      6.05 o 
   4  19   1       36.45       30.74      8.29 o 
   5  19   1       15.50       13.11      6.30 o 
   6  19   1       54.34       53.07     10.68 o 
  -4  20   1        8.11        6.23      6.36 o 
  -3  20   1        0.27        0.24      5.36 o 
  -2  20   1        3.67        9.91      6.15 o 
  -1  20   1        0.21       -1.28      3.57 o 
   0  20   1       26.87       36.51      6.28 o 
   1  20   1        0.91        3.80      3.76 o 
   2  20   1        2.69        1.63      3.71 o 
   3  20   1       13.94        5.18      5.82 o 
   4  20   1       36.95       21.44      7.89 o 
 -17   0   2      172.10      199.20     17.54 o 
 -16   0   2      227.56      226.54     18.82 o 
 -15   0   2      181.15      163.90     14.64 o 
 -14   0   2      110.17      104.61      7.54 o 
 -13   0   2        0.88        1.37      2.05 o 
 -12   0   2      216.20      185.36      7.89 o 
 -11   0   2       83.97       70.10      4.10 o 
 -10   0   2      895.28      747.89     24.37 o 
  -9   0   2     1190.27     1155.82     36.37 o 
  -8   0   2     2447.28     2374.40     64.90 o 
  -7   0   2      112.18       97.66      3.59 o 
  -6   0   2     1853.72     2360.51     74.99 o 
  -5   0   2     1588.84     1974.27     62.65 o 
  -4   0   2      448.23      513.74     31.70 o 
  -3   0   2     2192.82     2301.82    137.79 o 
  -2   0   2     6510.81     7014.47    418.89 o 
  -1   0   2     4212.41     4092.53    243.85 o 
   1   0   2       27.34       10.90      1.44 o 
   2   0   2     2383.89     2464.39    146.93 o 
   3   0   2     2824.96     2993.38    178.47 o 
   5   0   2      293.45      324.24     13.08 o 
   6   0   2     1449.51     1643.62     61.96 o 
   7   0   2      222.71      247.68      8.70 o 
   8   0   2       49.21       44.86      3.01 o 
   9   0   2      199.53      185.79      7.32 o 
  10   0   2        6.75        4.61      1.63 o 
  11   0   2      149.73      156.32      6.92 o 
  12   0   2       79.69       78.31      5.70 o 
  13   0   2        2.20        3.56      2.87 o 
  14   0   2       78.23       96.74     10.52 o 
  15   0   2       13.38        9.41      5.24 o 
  16   0   2      113.48      110.98     12.55 o 
  17   0   2       51.09       60.24      9.82 o 
 -17   1   2       51.69       48.66      6.33 o 
 -16   1   2      338.20      358.05     18.45 o 
 -15   1   2       85.71       80.15      5.99 o 
 -14   1   2       49.04       49.55      4.24 o 
 -13   1   2       23.06       22.91      2.26 o 
 -12   1   2        0.16        0.70      1.31 o 
 -11   1   2      126.02       77.56      4.31 o 
 -10   1   2        9.87        4.46      1.20 o 
  -9   1   2      129.12       90.59      6.10 o 
  -8   1   2      295.09      303.41      6.63 o 
  -7   1   2       68.89       59.13      1.99 o 
  -6   1   2      630.60      699.13     18.08 o 
  -5   1   2     2104.86     2400.03     58.64 o 
  -4   1   2      546.38      602.58     26.19 o 
  -3   1   2      351.29      361.21     15.89 o 
  -2   1   2      943.86      917.05     39.20 o 
  -1   1   2       20.45        8.07      1.51 o 
   0   1   2     6672.24     7404.49    442.51 o 
   1   1   2     7147.81     7179.68    427.69 o 
   2   1   2     4016.79     3972.78    167.40 o 
   3   1   2      344.05      408.54     47.59 o 
   4   1   2      832.86      856.22     36.46 o 
   5   1   2      507.24      484.06     27.38 o 
   6   1   2      521.25      607.40     13.92 o 
   7   1   2       11.34       16.93      1.72 o 
   8   1   2       32.90       16.75      1.52 o 
   9   1   2      222.69      213.42      5.78 o 
  10   1   2       58.68       51.45      4.96 o 
  11   1   2       70.15       70.45      4.85 o 
  12   1   2      121.96      110.69      6.12 o 
  13   1   2       83.61       80.84      5.43 o 
  14   1   2       16.30       12.77      2.68 o 
  15   1   2        0.45       -1.87      2.16 o 
  16   1   2        1.62        0.02      2.97 o 
  17   1   2      199.76      215.73     13.14 o 
 -17   2   2        3.50        2.26      3.17 o 
 -16   2   2       50.01       53.20      8.34 o 
 -15   2   2       36.33       34.55      3.89 o 
 -14   2   2       69.29       70.43      4.38 o 
 -13   2   2      219.64      255.65      8.99 o 
 -12   2   2       25.81       19.27      2.88 o 
 -11   2   2      387.28      375.71     10.33 o 
 -10   2   2       18.73       14.39      1.51 o 
  -9   2   2       47.54       50.39      2.15 o 
  -8   2   2      293.50      287.97      6.88 o 
  -7   2   2      151.64      138.81      7.90 o 
  -6   2   2       40.20       32.36      1.41 o 
  -5   2   2      776.44      725.50     20.72 o 
  -4   2   2      229.75      277.48      9.98 o 
  -3   2   2     2989.81     3275.89    138.44 o 
  -2   2   2     2039.68     2003.44     84.77 o 
   0   2   2      323.95      270.42     17.09 o 
   1   2   2     8543.12     9221.92    388.61 o 
   2   2   2     5287.22     5684.71    239.56 o 
   3   2   2       24.69       33.50      2.05 o 
   4   2   2      584.50      539.14     22.47 o 
   5   2   2      272.26      328.67     13.63 o 
   6   2   2       98.29      135.73      3.46 o 
   7   2   2      245.35      290.38      7.51 o 
   8   2   2      140.88      161.86      5.68 o 
   9   2   2        9.05       13.64      1.37 o 
  10   2   2      154.71      151.81      5.86 o 
  11   2   2       63.47       57.03      4.30 o 
  12   2   2       63.66       67.92      4.03 o 
  13   2   2        8.71        6.30      1.96 o 
  14   2   2       96.73       87.66      5.55 o 
  15   2   2        2.35       -0.87      2.21 o 
  16   2   2      138.14      149.61      7.98 o 
  17   2   2       77.32       84.29      8.22 o 
 -17   3   2       26.99       25.85      5.42 o 
 -16   3   2       10.39        8.84      2.66 o 
 -15   3   2       15.47       14.56      2.50 o 
 -14   3   2       17.59       14.38      2.35 o 
 -13   3   2       17.96       21.60      2.54 o 
 -12   3   2       17.84       17.92      2.16 o 
 -11   3   2        5.22        5.64      1.49 o 
 -10   3   2      161.32      154.27      4.95 o 
  -9   3   2       43.13       42.45      2.00 o 
  -8   3   2       56.41       56.87      2.11 o 
  -7   3   2        9.30        2.38      0.72 o 
  -6   3   2       23.70       13.92      1.16 o 
  -5   3   2       81.16      128.17      5.34 o 
  -4   3   2      198.14      248.35      9.02 o 
  -3   3   2      996.99     1129.10     48.39 o 
  -2   3   2      567.90      536.98     33.61 o 
  -1   3   2      495.41      498.80     30.66 o 
   0   3   2     2045.47     2235.28     94.75 o 
   1   3   2     4266.17     4342.03    183.24 o 
   2   3   2       13.44       18.07      1.69 o 
   3   3   2       93.72       66.86      5.63 o 
   4   3   2      232.12      266.10      8.28 o 
   5   3   2      919.89      994.37     24.69 o 
   6   3   2      419.95      477.43     11.38 o 
   7   3   2      360.65      354.37     10.36 o 
   8   3   2      186.96      181.96      8.98 o 
   9   3   2      453.88      414.13     10.43 o 
  10   3   2      167.88      168.87      6.99 o 
  11   3   2        4.55        7.63      1.96 o 
  12   3   2       90.01       83.12      5.16 o 
  13   3   2        5.24        8.05      2.26 o 
  14   3   2       26.22       17.72      2.90 o 
  15   3   2        2.74        0.56      2.50 o 
  16   3   2        1.76        3.44      3.00 o 
 -17   4   2        0.96       -0.63      3.81 o 
 -16   4   2        2.02       -0.52      2.09 o 
 -15   4   2        2.26        0.82      1.90 o 
 -14   4   2        7.49        8.11      2.23 o 
 -13   4   2       54.97       57.97      4.07 o 
 -12   4   2       13.40       10.31      1.96 o 
 -11   4   2       84.61       82.99      4.36 o 
 -10   4   2       15.94       12.27      1.64 o 
  -9   4   2       91.80       79.29      3.00 o 
  -8   4   2      950.08      989.75     23.32 o 
  -7   4   2      608.27      635.16     16.76 o 
  -6   4   2       63.21       87.83      3.44 o 
  -5   4   2       24.04       25.16      2.89 o 
  -4   4   2      665.31      895.44     26.32 o 
  -3   4   2      351.32      357.09     15.85 o 
  -2   4   2     1107.16     1156.04     49.75 o 
   0   4   2      438.08      409.77     26.02 o 
   1   4   2      367.57      363.77     23.10 o 
   2   4   2     2873.23     2922.72     98.45 o 
   3   4   2     1115.24     1196.74     34.92 o 
   4   4   2        2.39       21.79      2.40 o 
   5   4   2        0.97        1.14      0.38 o 
   6   4   2      825.06      810.09     23.26 o 
   7   4   2       38.24       34.73      1.86 o 
   8   4   2      159.70      163.85      4.73 o 
   9   4   2      760.66      798.70     20.53 o 
  10   4   2      122.41      131.82      5.23 o 
  11   4   2       10.87       15.78      2.78 o 
  12   4   2        5.98        6.40      1.89 o 
  13   4   2        0.62        1.60      2.34 o 
  14   4   2       49.83       53.27      4.37 o 
  15   4   2       20.41       20.23      3.14 o 
  16   4   2       45.21       51.35      5.54 o 
 -16   5   2        1.77       -0.16      2.07 o 
 -15   5   2       27.24       37.98      3.75 o 
 -14   5   2      127.51      127.74      6.33 o 
 -13   5   2        9.22       10.32      2.10 o 
 -12   5   2       14.70       11.22      1.88 o 
 -11   5   2       65.83       61.27      3.43 o 
 -10   5   2      150.19      141.53      5.31 o 
  -9   5   2     1293.87     1256.09     29.18 o 
  -8   5   2       54.55       54.71      2.52 o 
  -7   5   2     1870.67     1863.24     54.39 o 
  -6   5   2      259.43      276.32     18.94 o 
  -5   5   2       96.93      112.40      6.56 o 
  -4   5   2        0.16        5.04      1.25 o 
  -3   5   2     1834.05     2107.37     71.31 o 
  -1   5   2       62.14       46.97      2.85 o 
   0   5   2      154.09      136.30      7.15 o 
   1   5   2     1204.12     1431.04     79.71 o 
   2   5   2     3018.28     3328.43    141.14 o 
   3   5   2      161.14      184.71      5.41 o 
   4   5   2     1170.25     1268.87     29.80 o 
   5   5   2       37.20       38.95      1.89 o 
   6   5   2      228.86      222.48      8.22 o 
   7   5   2      141.06      124.80      3.72 o 
   8   5   2     1023.08      982.98     22.95 o 
   9   5   2      506.63      527.81     13.41 o 
  10   5   2        0.18        3.39      1.21 o 
  11   5   2      104.08       97.83      4.51 o 
  12   5   2       27.09       24.18      2.49 o 
  13   5   2       25.43       30.03      3.21 o 
  14   5   2       58.45       62.46      4.71 o 
  15   5   2       61.79       61.89      4.85 o 
  16   5   2       23.27       21.37      3.38 o 
 -16   6   2       75.46       78.41      5.17 o 
 -15   6   2       20.98       20.69      2.87 o 
 -14   6   2        8.88        9.02      2.09 o 
 -13   6   2       37.25       40.89      3.14 o 
 -12   6   2       66.09       65.38      3.66 o 
 -11   6   2        1.18        1.97      1.26 o 
 -10   6   2       63.39       49.99      2.95 o 
  -9   6   2      440.93      373.49      9.68 o 
  -8   6   2     1626.58     1384.67     35.33 o 
  -7   6   2      230.41      251.53      7.39 o 
  -6   6   2     1371.00     1390.73     41.69 o 
  -5   6   2       22.95       23.91      1.79 o 
  -4   6   2      290.39      325.63     12.32 o 
  -3   6   2      733.62      855.67     25.87 o 
  -2   6   2      559.41      643.79     22.41 o 
  -1   6   2      957.86     1115.79     50.77 o 
   0   6   2       26.82       29.29      2.76 o 
   1   6   2      797.44      932.71     27.78 o 
   2   6   2      860.75      870.27     30.08 o 
   3   6   2      434.29      450.41     33.34 o 
   4   6   2       26.41       55.99      2.24 o 
   5   6   2      182.64      213.28      8.14 o 
   6   6   2      155.13      143.28      3.65 o 
   7   6   2      334.32      331.49      8.33 o 
   8   6   2      272.93      233.23      7.61 o 
   9   6   2      706.15      649.70     15.67 o 
  10   6   2        0.11        1.76      1.24 o 
  11   6   2        1.73        2.99      1.37 o 
  12   6   2        4.61        4.78      1.64 o 
  13   6   2       43.43       41.79      3.97 o 
  14   6   2        7.77        5.76      2.34 o 
  15   6   2        0.68        0.41      2.05 o 
  16   6   2        0.27        0.80      2.18 o 
 -16   7   2        1.82       -1.58      1.64 o 
 -15   7   2        7.89        7.41      1.93 o 
 -14   7   2        0.03        1.33      1.55 o 
 -13   7   2       97.61       96.27      4.51 o 
 -12   7   2        3.46        2.17      1.30 o 
 -11   7   2        8.54        5.63      1.51 o 
 -10   7   2       23.91       25.64      1.80 o 
  -9   7   2        3.72        2.73      0.96 o 
  -8   7   2        0.00        0.49      1.52 o 
  -7   7   2      816.31      735.03     26.59 o 
  -6   7   2      397.39      397.90     13.00 o 
  -5   7   2      141.94      169.71      7.93 o 
  -4   7   2      611.71      697.64     25.32 o 
  -3   7   2       14.49       21.08      2.89 o 
  -2   7   2      537.57      495.10     15.47 o 
  -1   7   2     3134.70     3212.14     84.00 o 
   0   7   2       12.90       10.48      0.89 o 
   1   7   2      115.63      138.66     10.38 o 
   2   7   2       45.93       58.06      4.17 o 
   3   7   2     1240.10     1406.32     37.47 o 
   4   7   2      402.58      464.23     19.65 o 
   5   7   2       62.80       85.22      3.10 o 
   6   7   2       74.30       66.74      3.16 o 
   7   7   2       76.10       72.13      2.22 o 
   8   7   2      670.05      677.55     16.18 o 
   9   7   2      235.41      220.67      6.15 o 
  10   7   2      732.06      760.06     19.68 o 
  11   7   2      164.50      156.56      5.90 o 
  12   7   2       52.50       44.73      3.12 o 
  13   7   2      146.67      171.48      7.31 o 
  14   7   2       77.41       98.65      5.03 o 
  15   7   2        6.96        5.44      2.15 o 
  16   7   2       32.06       29.42      4.32 o 
 -16   8   2       73.33       69.26      6.57 o 
 -15   8   2       17.90       19.33      4.62 o 
 -14   8   2      112.90      130.42     11.65 o 
 -13   8   2      308.28      297.82     11.77 o 
 -12   8   2       30.07       34.68      3.29 o 
 -11   8   2        0.73        2.21      1.60 o 
 -10   8   2        9.31       14.47      1.72 o 
  -9   8   2        0.02       -0.41      1.11 o 
  -8   8   2       24.65       40.18      3.80 o 
  -7   8   2        4.65       -0.03      1.37 o 
  -6   8   2       15.60       11.03      2.06 o 
  -5   8   2      432.03      398.62     15.18 o 
  -4   8   2      483.86      474.57     17.99 o 
  -3   8   2      412.42      369.29     11.76 o 
  -2   8   2       13.04        6.73      1.05 o 
  -1   8   2      548.22      583.06     18.58 o 
   0   8   2        8.91        8.25      1.30 o 
   1   8   2      121.55      113.07      4.71 o 
   2   8   2        2.93        1.91      0.63 o 
   3   8   2       38.60       49.33      2.67 o 
   4   8   2      669.50      647.84     17.63 o 
   5   8   2       22.56       31.85      2.67 o 
   6   8   2      160.53      159.81      5.91 o 
   7   8   2       36.92       33.52      1.93 o 
   8   8   2       53.39       53.39      5.18 o 
   9   8   2        7.47       11.07      1.50 o 
  10   8   2        2.68        3.41      0.93 o 
  11   8   2        0.24        0.52      1.00 o 
  12   8   2       13.93       16.84      1.84 o 
  13   8   2       26.92       19.33      2.63 o 
  14   8   2      136.27      138.63      7.44 o 
  15   8   2       15.95       15.95      3.32 o 
 -15   9   2       14.03       11.90      2.90 o 
 -14   9   2        0.80        2.01      2.18 o 
 -13   9   2       96.87      103.45      6.03 o 
 -12   9   2       58.65       67.46      5.23 o 
 -11   9   2       63.16       61.24      4.50 o 
 -10   9   2       71.82       69.94      3.41 o 
  -9   9   2       42.47       49.01      4.39 o 
  -8   9   2       40.04       33.63      3.99 o 
  -7   9   2        5.55        6.18      1.90 o 
  -6   9   2        0.08        5.76      1.77 o 
  -5   9   2        5.29        6.04      1.71 o 
  -4   9   2     1194.67     1212.23     32.75 o 
  -3   9   2        4.50        6.63      2.57 o 
  -2   9   2      150.64      163.45     11.06 o 
  -1   9   2       89.72       92.11      4.29 o 
   0   9   2      213.50      164.79      6.47 o 
   1   9   2        0.00        1.06      1.03 o 
   2   9   2       50.66       56.04      3.88 o 
   3   9   2      124.03      117.49      5.32 o 
   4   9   2      205.64      237.55      8.55 o 
   5   9   2       92.45       84.16      3.31 o 
   6   9   2     1286.87     1116.65     32.69 o 
   7   9   2        3.05        4.47      1.32 o 
   8   9   2        1.53        3.88      1.11 o 
   9   9   2       74.46       67.77      3.24 o 
  10   9   2        0.89        1.66      1.28 o 
  11   9   2       64.22       62.70      3.86 o 
  12   9   2        0.06        1.19      1.77 o 
  13   9   2       34.94       33.99      3.79 o 
  14   9   2       60.25       59.65      5.11 o 
  15   9   2       35.23       36.60      4.30 o 
 -15  10   2      117.05      127.61     10.15 o 
 -14  10   2      124.40      160.21      8.71 o 
 -13  10   2      165.94      184.51      8.37 o 
 -12  10   2        0.03       -1.69      1.69 o 
 -11  10   2       11.00       10.61      1.96 o 
 -10  10   2       39.89       45.67      2.83 o 
  -9  10   2        0.00        0.53      1.97 o 
  -8  10   2        0.03       -0.46      1.62 o 
  -7  10   2       13.09       18.15      2.74 o 
  -6  10   2     1086.61     1032.51     36.74 o 
  -5  10   2        6.05       19.63      2.53 o 
  -4  10   2     1040.20      926.50     25.45 o 
  -3  10   2       11.40       19.12      1.35 o 
  -2  10   2       33.35       36.27      2.83 o 
  -1  10   2       70.10       75.05      3.94 o 
   0  10   2       23.29       13.93      1.91 o 
   1  10   2      731.70      716.91     22.93 o 
   2  10   2       17.95       17.65      2.68 o 
   3  10   2      201.12      187.25      6.12 o 
   4  10   2     1244.33     1222.85     29.46 o 
   5  10   2      155.79      113.43      4.11 o 
   6  10   2      145.94      121.15      4.95 o 
   7  10   2       20.88       18.16      2.59 o 
   8  10   2      279.83      282.21      9.90 o 
   9  10   2       42.09       41.62      2.61 o 
  10  10   2      129.28      144.13      5.33 o 
  11  10   2        3.28        4.46      1.74 o 
  12  10   2       74.19       76.93      5.12 o 
  13  10   2       56.32       56.93      4.75 o 
  14  10   2       87.31       84.68      7.43 o 
 -14  11   2       57.33       64.10      5.16 o 
 -13  11   2       40.46       44.95      4.02 o 
 -12  11   2        6.25        5.58      5.53 o 
 -11  11   2       24.63       26.80      3.37 o 
 -10  11   2      114.41      107.44      5.49 o 
  -9  11   2      248.13      251.42     11.53 o 
  -8  11   2        9.25        5.76      2.17 o 
  -7  11   2        3.25        3.99      1.88 o 
  -6  11   2        2.12        3.70      1.78 o 
  -5  11   2       33.47       22.71      2.69 o 
  -4  11   2      250.86      231.31      7.50 o 
  -3  11   2      169.26      153.70     12.33 o 
  -2  11   2      814.99      793.48     25.35 o 
  -1  11   2       22.77       19.13      3.04 o 
   0  11   2      766.38      732.12     23.57 o 
   1  11   2      189.36      181.22      7.32 o 
   2  11   2       58.10       72.46      4.06 o 
   3  11   2       32.40       30.92      2.80 o 
   4  11   2     1527.10     1401.35     33.60 o 
   5  11   2       24.53       14.47      2.50 o 
   6  11   2        1.69        4.61      1.28 o 
   7  11   2        4.91        6.62      1.55 o 
   8  11   2       52.70       42.98      4.13 o 
   9  11   2      185.15      224.19      9.05 o 
  10  11   2        0.48        0.84      1.38 o 
  11  11   2       27.74       33.41      4.01 o 
  12  11   2        0.01       -1.64      1.64 o 
  13  11   2      160.50      162.15      9.22 o 
  14  11   2       14.02       16.32      3.79 o 
 -14  12   2        1.36       -0.66      2.38 o 
 -13  12   2       93.11       90.08      5.66 o 
 -12  12   2       30.16       32.27      3.30 o 
 -11  12   2       97.13       96.86      8.69 o 
 -10  12   2       15.35       20.95      2.81 o 
  -9  12   2       34.50       30.66      2.93 o 
  -8  12   2      472.67      516.63     20.30 o 
  -7  12   2        1.88        3.00      1.96 o 
  -6  12   2      217.00      216.20      9.68 o 
  -5  12   2       84.28       85.52      4.94 o 
  -4  12   2      212.96      172.08      7.22 o 
  -3  12   2       26.03       27.94      2.74 o 
  -2  12   2       72.21       57.59      4.00 o 
  -1  12   2      343.59      305.99     11.24 o 
   0  12   2      723.65      657.06     22.05 o 
   1  12   2      225.79      193.83      7.94 o 
   2  12   2      858.16      802.07     37.38 o 
   3  12   2        0.00        5.44      2.10 o 
   4  12   2       98.30      107.08      4.55 o 
   5  12   2       21.41       19.95      1.62 o 
   6  12   2       97.80       82.64      3.92 o 
   7  12   2        0.10       -0.96      1.19 o 
   8  12   2      175.82      183.72      7.68 o 
   9  12   2      342.50      323.49     12.37 o 
  10  12   2       11.25       15.86      2.01 o 
  11  12   2       28.97       29.07      2.85 o 
  12  12   2       16.32       18.84      2.78 o 
  13  12   2        2.93        0.75      2.28 o 
 -13  13   2       52.39       60.52      4.67 o 
 -12  13   2        0.60        1.25      1.88 o 
 -11  13   2       16.33       19.76      3.06 o 
 -10  13   2       29.54       31.22      3.17 o 
  -9  13   2       61.88       67.15      4.15 o 
  -8  13   2        1.05        3.60      2.22 o 
  -7  13   2       24.13       16.61      2.80 o 
  -6  13   2        3.62        4.08      1.78 o 
  -5  13   2        7.82        6.22      2.95 o 
  -4  13   2       77.12       78.33      5.63 o 
  -3  13   2      312.56      296.69     11.16 o 
  -2  13   2        4.69        1.43      1.50 o 
  -1  13   2      138.90      139.38      6.47 o 
   0  13   2        1.08        1.79      1.60 o 
   1  13   2       67.96       53.73      6.44 o 
   2  13   2       93.91       69.79      4.54 o 
   3  13   2      183.05      186.71      7.90 o 
   4  13   2       68.20       68.32      3.56 o 
   5  13   2       83.83       76.75      4.39 o 
   6  13   2       69.52       73.40      3.60 o 
   7  13   2       20.11       20.16      2.16 o 
   8  13   2       11.99       11.49      2.31 o 
   9  13   2      136.44      157.70      6.75 o 
  10  13   2       15.58       17.17      2.53 o 
  11  13   2      164.90      178.50      6.96 o 
  12  13   2        1.61       -0.47      1.86 o 
  13  13   2       94.73      117.91      6.59 o 
 -12  14   2       10.44       13.26      3.59 o 
 -11  14   2      227.23      223.85     10.95 o 
 -10  14   2        5.57        4.35      2.18 o 
  -9  14   2       15.56       12.91      2.37 o 
  -8  14   2       57.77       60.18      4.82 o 
  -7  14   2       51.06       44.81      3.89 o 
  -6  14   2       76.79       81.77      8.33 o 
  -5  14   2       60.98       58.91      6.79 o 
  -4  14   2       72.08       74.07      7.56 o 
  -3  14   2       11.29       13.70      2.38 o 
  -2  14   2       33.51       26.62      4.63 o 
  -1  14   2      151.49      131.32      6.33 o 
   0  14   2        3.32        3.54      1.77 o 
   1  14   2        5.52        4.55      1.87 o 
   2  14   2       30.54       25.31      2.91 o 
   3  14   2        3.32        2.21      1.11 o 
   4  14   2       19.14       12.18      1.65 o 
   5  14   2      152.51      151.85      9.01 o 
   6  14   2       99.53      110.76      6.31 o 
   7  14   2       26.57       30.57      2.42 o 
   8  14   2       54.83       61.01      3.73 o 
   9  14   2       47.36       54.97      4.26 o 
  10  14   2       68.71       64.92      4.78 o 
  11  14   2       15.81       16.48      3.04 o 
  12  14   2       19.03       25.11      3.01 o 
 -12  15   2       23.92       30.06      3.86 o 
 -11  15   2        0.04       -1.23      2.06 o 
 -10  15   2       64.10       64.48      4.64 o 
  -9  15   2       28.49       25.85      2.84 o 
  -8  15   2       42.24       34.86      2.83 o 
  -7  15   2       40.70       36.09      6.07 o 
  -6  15   2        0.00       -1.39      2.80 o 
  -5  15   2        3.07        4.41      3.65 o 
  -4  15   2       62.42       58.72      6.96 o 
  -3  15   2       22.53       25.04      5.21 o 
  -2  15   2        2.20        3.59      1.89 o 
  -1  15   2        0.00        1.31      1.75 o 
   0  15   2       26.93       25.47      3.07 o 
   1  15   2        0.30        1.08      1.81 o 
   2  15   2        6.23        5.41      2.07 o 
   3  15   2        4.14        3.57      1.93 o 
   4  15   2       42.24       40.55      2.89 o 
   5  15   2        0.06        1.72      1.44 o 
   6  15   2        1.48        5.81      2.93 o 
   7  15   2       76.12       84.17      5.36 o 
   8  15   2       86.01       97.57     18.20 o 
   9  15   2        0.32        1.41      1.82 o 
  10  15   2        1.90        0.57      2.04 o 
  11  15   2        0.51        0.41      2.19 o 
 -11  16   2       20.87       18.92      2.98 o 
 -10  16   2       92.27       95.78      5.64 o 
  -9  16   2       24.62       25.93      3.64 o 
  -8  16   2      164.24      173.26      9.42 o 
  -7  16   2       13.86       19.81      6.93 o 
  -6  16   2       16.24       11.18      5.73 o 
  -5  16   2        5.46        6.68      3.66 o 
  -4  16   2       99.18       89.61      9.04 o 
  -3  16   2        0.84        1.14      2.37 o 
  -2  16   2       67.39       63.94      4.86 o 
  -1  16   2       11.06       10.96      2.49 o 
   0  16   2      101.83       98.13      5.86 o 
   1  16   2      350.33      369.83     13.95 o 
   2  16   2        3.61        2.55      2.10 o 
   3  16   2        5.43        4.76      2.51 o 
   4  16   2       58.19       67.99      3.98 o 
   5  16   2        1.55        1.79      1.59 o 
   6  16   2       70.97       70.32      7.58 o 
   7  16   2       22.43       12.11      6.10 o 
   8  16   2       82.24       78.69      6.11 o 
   9  16   2       65.97       73.59      6.21 o 
  10  16   2        0.30       -0.95      2.77 o 
  -9  17   2        4.58        5.36      2.59 o 
  -8  17   2        8.00       10.17      2.46 o 
  -7  17   2        2.30        3.58      1.99 o 
  -6  17   2       35.16       38.68      9.06 o 
  -5  17   2      151.52      166.47     17.21 o 
  -4  17   2       12.40       12.68      6.16 o 
  -3  17   2       54.76       67.82     11.38 o 
  -2  17   2        9.53        9.02      2.59 o 
  -1  17   2       41.67       48.07      4.51 o 
   0  17   2       64.86       64.65      5.93 o 
   1  17   2      132.45      138.63      7.27 o 
   2  17   2       14.07       16.52      3.72 o 
   3  17   2       41.85       52.58     12.17 o 
   4  17   2        1.91       -3.45      3.82 o 
   5  17   2      147.51      148.98      8.24 o 
   6  17   2       51.94       43.98      4.27 o 
   7  17   2       55.86       60.06      6.88 o 
   8  17   2        1.17        3.30      3.49 o 
   9  17   2        0.21        3.10      2.77 o 
  -8  18   2       43.86       47.82      4.56 o 
  -7  18   2        5.04        7.51      6.25 o 
  -6  18   2       58.25       54.22     10.69 o 
  -5  18   2      219.94      230.46     20.98 o 
  -4  18   2       58.13       57.37     10.53 o 
  -3  18   2       13.14       17.63      7.25 o 
  -2  18   2       28.30       23.67      6.74 o 
  -1  18   2      396.35      423.32     22.34 o 
   0  18   2        0.59        1.95      3.46 o 
   1  18   2      141.32      163.28     11.68 o 
   2  18   2        3.12        8.95      3.91 o 
   3  18   2      157.64      161.64     11.59 o 
   4  18   2        5.35       -3.98      4.45 o 
   5  18   2       41.15       53.15      9.70 o 
   6  18   2       23.86       25.84      3.50 o 
   7  18   2       27.70       30.60      3.97 o 
   8  18   2      123.10      135.36     12.43 o 
  -6  19   2       66.74       67.36     11.99 o 
  -5  19   2        0.93        2.85      5.63 o 
  -4  19   2      117.18      106.61     14.83 o 
  -3  19   2      116.31      131.17     15.19 o 
  -2  19   2       57.55       59.55      7.46 o 
  -1  19   2       91.86       92.57     14.21 o 
   0  19   2        0.88        0.05      3.40 o 
   1  19   2       65.61       73.02      8.37 o 
   2  19   2       30.99       31.10      5.97 o 
   3  19   2        1.03        3.47      3.89 o 
   4  19   2       20.85       20.28      7.22 o 
   5  19   2       49.74       65.35     11.24 o 
   6  19   2       47.59       42.12      9.24 o 
  -4  20   2      108.78      129.88     16.87 o 
  -3  20   2       33.12       34.08      9.11 o 
  -2  20   2        1.77        3.32      5.35 o 
  -1  20   2       34.88       31.74      6.07 o 
   0  20   2       17.55       23.83      8.34 o 
   1  20   2       14.14        7.33      4.51 o 
   2  20   2        0.49       -2.09      3.73 o 
   3  20   2       12.73       18.08      7.24 o 
   4  20   2       97.17       87.92     13.00 o 
 -17   1   3        0.93        1.35      3.20 o 
 -16   1   3       19.44       16.88      4.17 o 
 -15   1   3        6.78        4.61      4.48 o 
 -14   1   3       13.29       11.12      2.50 o 
 -13   1   3        2.62        1.05      1.35 o 
 -12   1   3       11.16        8.19      1.53 o 
 -11   1   3       80.08       78.56      3.42 o 
 -10   1   3      149.81      137.55      4.26 o 
  -9   1   3     3388.46     3301.29     71.37 o 
  -8   1   3      572.51      522.14     10.24 o 
  -7   1   3        0.97        0.86      0.48 o 
  -6   1   3      100.43      103.45      3.40 o 
  -5   1   3      649.03      795.07     19.88 o 
  -4   1   3       40.42       72.49      5.38 o 
  -3   1   3        5.66        7.87      1.16 o 
  -2   1   3      246.87      284.30     20.90 o 
  -1   1   3     5919.99     5378.14    719.32 o 
   0   1   3      276.36      310.25     19.55 o 
   1   1   3    43773.38    42814.70   1800.27 o 
   2   1   3     4276.18     4469.59    188.42 o 
   3   1   3     1902.40     2045.90    122.33 o 
   4   1   3       45.04       74.39      3.82 o 
   5   1   3      426.41      483.74     13.52 o 
   6   1   3       75.27      108.59      3.08 o 
   7   1   3        1.15        1.44      0.62 o 
   8   1   3     1326.10     1406.32     27.38 o 
   9   1   3       11.61        7.11      1.15 o 
  10   1   3      311.24      300.28      8.52 o 
  11   1   3       73.64       74.72      3.45 o 
  12   1   3       60.33       64.16      4.32 o 
  13   1   3      191.75      207.40      9.15 o 
  14   1   3       91.07       94.83      5.90 o 
  15   1   3        5.52        9.01      3.57 o 
  16   1   3        0.37        0.88      3.28 o 
 -17   2   3       81.65       84.05      7.91 o 
 -16   2   3       54.74       64.56      5.32 o 
 -15   2   3        0.35       -1.94      1.94 o 
 -14   2   3       19.25       18.64      2.53 o 
 -13   2   3       15.49       12.34      3.35 o 
 -12   2   3      142.93      148.93      5.21 o 
 -11   2   3      176.20      178.81      5.72 o 
 -10   2   3       12.88       13.66      2.77 o 
  -9   2   3      287.89      268.32      6.44 o 
  -8   2   3       64.30       41.53      2.14 o 
  -7   2   3       11.00       17.28      1.50 o 
  -6   2   3      140.76      191.47      4.65 o 
  -5   2   3      155.62      157.47      6.19 o 
  -4   2   3       19.08       26.31      1.73 o 
  -3   2   3      296.01      297.33     13.45 o 
  -2   2   3        1.03        3.73      2.05 o 
   0   2   3       14.93       16.01      1.40 o 
   1   2   3     1191.29     1149.31     69.38 o 
   2   2   3     4169.20     4444.07    187.50 o 
   3   2   3     1885.00     2037.98     86.33 o 
   4   2   3      726.05      836.92     23.65 o 
   5   2   3       70.47       91.12      3.06 o 
   6   2   3      202.94      234.41      5.63 o 
   7   2   3       15.31       22.56      1.42 o 
   8   2   3     1130.56     1100.02     23.19 o 
   9   2   3       70.85       64.83      2.48 o 
  10   2   3      176.74      180.19      6.43 o 
  11   2   3       10.92       14.55      2.01 o 
  12   2   3       64.26       61.51      5.10 o 
  13   2   3       15.99       19.90      2.57 o 
  14   2   3        2.22        0.07      1.94 o 
  15   2   3       28.17       35.31      4.05 o 
  16   2   3       50.77       47.20      6.14 o 
 -17   3   3        0.90        2.94      2.67 o 
 -16   3   3        0.41       -0.88      2.08 o 
 -15   3   3        2.16       -0.55      1.75 o 
 -14   3   3      160.17      162.09      6.69 o 
 -13   3   3        2.29        4.62      1.75 o 
 -12   3   3       46.00       39.66      3.02 o 
 -11   3   3       91.27       85.71      4.00 o 
 -10   3   3       45.63       52.24      2.66 o 
  -9   3   3      208.09      204.97      5.26 o 
  -8   3   3      164.41      171.09      4.80 o 
  -7   3   3       18.07       17.54      2.08 o 
  -6   3   3       99.80      104.02      4.00 o 
  -5   3   3       37.13       39.00      3.12 o 
  -4   3   3     6876.40     7831.02    330.28 o 
  -3   3   3      147.84      117.69      7.03 o 
  -2   3   3      344.70      430.33     19.14 o 
  -1   3   3      211.35        1.18      0.75 o 
   0   3   3     3591.52     3514.70    210.42 o 
   1   3   3       48.38       55.37      3.28 o 
   2   3   3       60.22       74.18      5.72 o 
   3   3   3     1623.36     2029.57     58.67 o 
   4   3   3      831.45      882.40     25.43 o 
   5   3   3       73.77       98.88      2.66 o 
   6   3   3      846.58      895.44     22.48 o 
   7   3   3       53.41       56.74      2.39 o 
   8   3   3      190.67      201.72      6.88 o 
   9   3   3      149.20      117.98      5.97 o 
  10   3   3       88.78       71.71      4.84 o 
  11   3   3      101.44       98.83      5.24 o 
  12   3   3       37.66       37.72      3.06 o 
  13   3   3      172.44      157.66      7.42 o 
  14   3   3        7.75        7.09      2.44 o 
  15   3   3        9.44       14.26      3.49 o 
  16   3   3       10.65       10.94      3.49 o 
 -17   4   3       24.34       19.25      3.82 o 
 -16   4   3        3.72        2.22      2.25 o 
 -15   4   3       59.98       58.31      4.59 o 
 -14   4   3       48.74       55.88      4.23 o 
 -13   4   3       23.08       21.43      2.65 o 
 -12   4   3        6.78        4.79      1.75 o 
 -11   4   3        4.27        1.39      1.33 o 
 -10   4   3        0.24        0.34      1.09 o 
  -9   4   3       81.10       84.88      6.14 o 
  -8   4   3       18.34       11.21      1.17 o 
  -7   4   3      425.89      383.38      9.68 o 
  -6   4   3      954.13      999.69     33.77 o 
  -5   4   3      158.01      182.11      6.11 o 
  -4   4   3      148.68      111.19      3.96 o 
  -3   4   3       38.37       28.45      1.45 o 
  -2   4   3      565.48      275.90     18.67 o 
  -1   4   3        6.97        0.16      0.80 o 
   0   4   3      305.04        0.35      0.63 o 
   1   4   3      198.76      226.42     13.70 o 
   2   4   3     1100.67     1232.37     35.87 o 
   3   4   3       42.42       53.82      3.98 o 
   4   4   3      147.71      134.29      5.65 o 
   5   4   3      208.96      252.37      6.37 o 
   6   4   3        0.24        2.58      0.98 o 
   7   4   3      171.36      188.66      5.60 o 
   8   4   3       47.20       74.71      2.81 o 
   9   4   3      752.55      686.15     17.92 o 
  10   4   3      174.95      172.09      6.34 o 
  11   4   3       95.40       79.02     10.63 o 
  12   4   3        0.07        1.43      1.62 o 
  13   4   3       50.18       41.77      3.78 o 
  14   4   3        0.08        0.07      1.90 o 
  15   4   3        1.72        1.04      2.54 o 
  16   4   3       35.41       31.98      4.65 o 
 -16   5   3       21.35       21.11      3.10 o 
 -15   5   3        2.59       -0.69      1.89 o 
 -14   5   3       31.05       39.13      3.54 o 
 -13   5   3       43.91       41.37      3.42 o 
 -12   5   3       23.45       26.68      2.66 o 
 -11   5   3      136.81      140.95      5.51 o 
 -10   5   3      202.98      193.16      6.15 o 
  -9   5   3      159.12      138.80      5.27 o 
  -8   5   3      445.21      414.90     11.43 o 
  -7   5   3        0.00        2.17      1.03 o 
  -6   5   3      279.59      297.71      8.65 o 
  -5   5   3      346.72      398.54     11.10 o 
  -4   5   3     1173.23     1267.17     37.71 o 
  -3   5   3     1537.07     1579.89     65.51 o 
  -2   5   3        2.00        0.08      1.10 o 
  -1   5   3      118.30      129.13      9.55 o 
   0   5   3     1369.22     1635.35     47.31 o 
   1   5   3      480.06      319.67     20.95 o 
   2   5   3      476.53      498.38     21.13 o 
   3   5   3     1157.14     1192.83     28.01 o 
   4   5   3     1047.44     1142.00     26.96 o 
   5   5   3      153.64      201.34      5.26 o 
   6   5   3        0.38       -0.09      0.44 o 
   7   5   3      115.09      113.15      3.50 o 
   8   5   3     1031.40     1005.04     45.50 o 
   9   5   3       87.50       93.94      3.40 o 
  10   5   3      154.05      147.53      6.78 o 
  11   5   3        5.26        5.19      1.52 o 
  12   5   3       67.06       71.83      4.35 o 
  13   5   3        4.35       11.02      2.33 o 
  14   5   3       49.71       55.47      4.52 o 
  15   5   3        1.37        1.26      2.17 o 
  16   5   3        0.32        0.67      2.73 o 
 -16   6   3       44.57       48.59      4.13 o 
 -15   6   3       44.27       45.87      3.85 o 
 -14   6   3        0.08        1.18      1.65 o 
 -13   6   3       59.47       58.46      3.87 o 
 -12   6   3        6.25        3.23      1.45 o 
 -11   6   3       18.57       17.85      1.96 o 
 -10   6   3      100.50      100.47      3.94 o 
  -9   6   3       35.80       39.87      2.99 o 
  -8   6   3       65.24       69.72      3.48 o 
  -7   6   3      444.56      441.55     17.05 o 
  -6   6   3      120.85       97.65      5.00 o 
  -5   6   3      243.43      229.89      7.97 o 
  -4   6   3        4.68       14.67      1.70 o 
  -3   6   3      329.77      456.00     16.56 o 
  -2   6   3      313.51      277.40     10.85 o 
  -1   6   3       15.61       12.76      1.34 o 
   0   6   3      816.29      850.36     25.58 o 
   1   6   3       41.05       34.86      2.82 o 
   2   6   3       14.76       19.95      4.04 o 
   3   6   3      233.84      258.52     12.61 o 
   4   6   3      314.81      281.04      6.22 o 
   5   6   3       67.49       50.11      3.10 o 
   6   6   3      551.28      544.32     12.14 o 
   7   6   3       50.41       44.58      2.12 o 
   8   6   3      169.54      198.55      5.58 o 
   9   6   3      180.83      191.55      9.81 o 
  10   6   3       55.60       45.12      2.69 o 
  11   6   3        1.60        0.32      1.57 o 
  12   6   3        5.87        2.37      1.64 o 
  13   6   3      404.66      431.18     13.94 o 
  14   6   3       19.34       22.10      3.00 o 
  15   6   3       28.95       24.24      3.50 o 
  16   6   3        2.11        3.05      2.38 o 
 -16   7   3        0.07       -2.59      2.59 o 
 -15   7   3        0.16       -0.50      1.57 o 
 -14   7   3      105.81      109.69      5.02 o 
 -13   7   3       88.91       87.91      5.41 o 
 -12   7   3       30.81       29.19      2.38 o 
 -11   7   3       25.28       22.14      1.97 o 
 -10   7   3       12.25       13.85      2.65 o 
  -9   7   3      613.58      557.30     15.05 o 
  -8   7   3      103.71       89.74      5.27 o 
  -7   7   3       67.52       68.30      4.62 o 
  -6   7   3      689.86      623.33     19.57 o 
  -5   7   3      659.73      597.64     22.41 o 
  -4   7   3      619.51      578.94     20.99 o 
  -3   7   3      108.27      123.73     11.12 o 
  -2   7   3      294.15      392.57     12.59 o 
  -1   7   3      156.29      176.07      5.52 o 
   0   7   3     1607.92     1733.62     45.80 o 
   1   7   3       67.58      117.23      4.51 o 
   2   7   3       70.95       63.95      2.22 o 
   3   7   3      209.29      250.71     12.34 o 
   4   7   3       28.32       29.87      2.03 o 
   5   7   3      809.24      810.95     21.60 o 
   6   7   3      113.71      125.68      3.25 o 
   7   7   3       14.18       12.54      1.42 o 
   8   7   3       69.85       56.89      2.90 o 
   9   7   3       79.94       96.55      6.57 o 
  10   7   3        7.17       13.38      1.74 o 
  11   7   3      125.30      134.58      5.00 o 
  12   7   3        1.14        0.96      1.45 o 
  13   7   3       53.37       63.96      3.98 o 
  14   7   3        9.93       12.91      2.34 o 
  15   7   3       24.71       23.65      3.60 o 
 -16   8   3       97.16       87.99      7.04 o 
 -15   8   3        2.79        4.02      2.47 o 
 -14   8   3       11.52        8.64      2.64 o 
 -13   8   3       15.10        8.37      2.48 o 
 -12   8   3      103.61      116.28      5.88 o 
 -11   8   3       46.75       47.11      3.58 o 
 -10   8   3       18.64       14.02      1.96 o 
  -9   8   3       24.14       13.03      2.58 o 
  -8   8   3      204.69      176.28      8.39 o 
  -7   8   3       16.66       14.56      2.34 o 
  -6   8   3        2.44        0.92      1.41 o 
  -5   8   3      794.56      746.37     23.19 o 
  -4   8   3       76.29      105.31      7.44 o 
  -3   8   3       75.16       92.37      4.78 o 
  -2   8   3       26.85       28.27      4.16 o 
  -1   8   3      167.47      158.88      6.33 o 
   0   8   3       43.88       28.90      2.57 o 
   1   8   3      147.13      136.36      4.49 o 
   2   8   3      153.96      161.80      4.70 o 
   3   8   3      561.10      567.77     15.34 o 
   4   8   3     1347.41     1464.53     38.42 o 
   5   8   3      106.33       85.31      8.21 o 
   6   8   3      321.81      345.40     10.08 o 
   7   8   3       98.04       96.85      5.03 o 
   8   8   3       26.34       24.47      1.89 o 
   9   8   3        6.43        4.71      0.99 o 
  10   8   3      208.28      206.72     10.18 o 
  11   8   3       48.87       58.70      3.27 o 
  12   8   3       15.15       14.47      2.10 o 
  13   8   3      175.97      174.15      6.68 o 
  14   8   3        4.27        1.22      1.50 o 
  15   8   3       32.22       23.31      6.06 o 
 -15   9   3        0.18       -0.68      2.23 o 
 -14   9   3      175.54      179.15      8.42 o 
 -13   9   3      214.27      208.60      9.05 o 
 -12   9   3       59.35       62.39      9.58 o 
 -11   9   3        5.25        5.18      1.66 o 
 -10   9   3       26.01       24.10      2.41 o 
  -9   9   3        0.53        0.10      1.79 o 
  -8   9   3       10.26       11.60      2.42 o 
  -7   9   3      306.09      279.05     11.84 o 
  -6   9   3       40.80       19.65      2.63 o 
  -5   9   3      449.05      413.61     15.95 o 
  -4   9   3     3146.07     2974.88     87.30 o 
  -3   9   3       91.55       63.86      2.90 o 
  -2   9   3        3.03        1.46      0.63 o 
  -1   9   3      482.13      476.36     15.63 o 
   0   9   3       16.74       11.37      1.61 o 
   1   9   3       74.39       59.19      2.58 o 
   2   9   3      142.37      155.94      5.57 o 
   3   9   3        9.28       11.09      2.04 o 
   4   9   3      125.87      129.61      8.44 o 
   5   9   3      432.10      422.49     11.92 o 
   6   9   3        7.18       21.86      2.71 o 
   7   9   3      101.12      104.88      4.64 o 
   8   9   3       29.18       23.16      1.85 o 
   9   9   3        0.33        1.73      1.20 o 
  10   9   3       88.92       99.48      4.25 o 
  11   9   3       96.41       86.16      5.06 o 
  12   9   3        6.26        5.53      2.26 o 
  13   9   3      147.93      156.83      8.36 o 
  14   9   3        9.98       13.96      3.58 o 
  15   9   3        6.25        4.97      2.83 o 
 -15  10   3       23.61       26.08      5.25 o 
 -14  10   3      176.56      180.97      8.59 o 
 -13  10   3       88.27       86.42      5.52 o 
 -12  10   3      141.38      144.37      6.83 o 
 -11  10   3       36.67       39.26      3.07 o 
 -10  10   3       48.97       52.66      3.44 o 
  -9  10   3        5.13        7.31      2.38 o 
  -8  10   3       46.45       48.93      4.88 o 
  -7  10   3      128.06      121.93      6.63 o 
  -6  10   3      120.58      108.06      6.30 o 
  -5  10   3      242.96      189.66      8.58 o 
  -4  10   3      293.56      302.42     14.70 o 
  -3  10   3      562.14      509.54     14.61 o 
  -2  10   3        0.59        1.50      1.20 o 
  -1  10   3      278.64      253.72      9.28 o 
   0  10   3     1249.79     1215.82     37.58 o 
   1  10   3      155.94      116.85      6.61 o 
   2  10   3       11.45       11.11      2.91 o 
   3  10   3      213.84      216.94      5.99 o 
   4  10   3        5.93       14.90      3.29 o 
   5  10   3       77.01       53.31      5.33 o 
   6  10   3      436.41      368.67     11.92 o 
   7  10   3      150.81      182.02      6.88 o 
   8  10   3       92.07       99.51      4.32 o 
   9  10   3      311.70      331.45     10.68 o 
  10  10   3        0.20        1.60      1.39 o 
  11  10   3      101.13      118.86      5.40 o 
  12  10   3       12.18       10.56      2.29 o 
  13  10   3       13.81       16.28      3.14 o 
  14  10   3       10.70       11.72      5.93 o 
 -14  11   3        1.44        0.69      2.26 o 
 -13  11   3       26.28       30.32      3.42 o 
 -12  11   3       74.23       58.62      4.53 o 
 -11  11   3      505.63      520.18     14.78 o 
 -10  11   3        1.22        3.31      2.51 o 
  -9  11   3       76.06       74.36      7.40 o 
  -8  11   3        4.43        1.85      2.01 o 
  -7  11   3      122.75      104.07      6.20 o 
  -6  11   3       44.69       56.34      4.28 o 
  -5  11   3       23.25       22.84      2.72 o 
  -4  11   3        0.21        0.85      1.00 o 
  -3  11   3       22.40       22.97      2.41 o 
  -2  11   3     1028.74     1013.43     39.29 o 
  -1  11   3      420.20      403.46     13.90 o 
   0  11   3      389.54      409.06     19.41 o 
   1  11   3      483.60      396.27     13.70 o 
   2  11   3        0.49        0.63      0.82 o 
   3  11   3      232.81      235.01      7.42 o 
   4  11   3      416.20      345.48      9.99 o 
   5  11   3       52.29       48.48      3.67 o 
   6  11   3       16.61       11.27      1.66 o 
   7  11   3       67.58       59.22      3.49 o 
   8  11   3        0.04        3.36      1.59 o 
   9  11   3      242.02      240.82      7.62 o 
  10  11   3       41.67       41.69      2.91 o 
  11  11   3        4.12        4.19      1.84 o 
  12  11   3       14.32       12.37      2.63 o 
  13  11   3      117.32      125.73      6.87 o 
  14  11   3        0.01       -0.74      2.36 o 
 -14  12   3      132.07      122.27     11.81 o 
 -13  12   3       60.66       64.74      4.83 o 
 -12  12   3        6.04        2.55      2.01 o 
 -11  12   3       33.17       33.36      3.48 o 
 -10  12   3       12.84       11.31      2.32 o 
  -9  12   3      270.24      245.32     11.56 o 
  -8  12   3       37.51       43.63      4.42 o 
  -7  12   3        2.24        4.89      2.02 o 
  -6  12   3       45.62       57.68      4.37 o 
  -5  12   3       16.24       20.62      2.59 o 
  -4  12   3        6.62        6.52      1.26 o 
  -3  12   3       16.37       14.16      2.18 o 
  -2  12   3        1.67        1.92      1.46 o 
  -1  12   3        5.20        7.39      1.81 o 
   0  12   3       53.93       51.51      6.17 o 
   1  12   3       11.37       14.85      2.26 o 
   2  12   3      352.50      342.73     13.43 o 
   3  12   3       89.70       81.88      5.06 o 
   4  12   3       19.03       25.15      2.16 o 
   5  12   3      265.23      259.23      7.95 o 
   6  12   3        4.45        7.25      1.46 o 
   7  12   3       44.84       43.94      3.15 o 
   8  12   3        0.57        0.31      1.47 o 
   9  12   3       45.20       46.64      5.94 o 
  10  12   3       67.64       71.45      6.80 o 
  11  12   3       62.15       67.03      4.15 o 
  12  12   3       10.23        9.20      2.52 o 
  13  12   3       45.66       42.24      4.24 o 
 -13  13   3        0.02        0.32      2.10 o 
 -12  13   3       14.30       14.32      4.20 o 
 -11  13   3       94.08       88.92      5.85 o 
 -10  13   3        0.01        0.25      1.71 o 
  -9  13   3      189.31      202.34     10.07 o 
  -8  13   3       88.37       99.26      6.54 o 
  -7  13   3      150.34      155.33      7.96 o 
  -6  13   3        5.50        4.53      1.92 o 
  -5  13   3       10.14        9.96      1.72 o 
  -4  13   3        3.42        2.65      1.88 o 
  -3  13   3       15.22       10.55      2.10 o 
  -2  13   3       23.15       24.23      2.83 o 
  -1  13   3       48.97       41.19      5.99 o 
   0  13   3       18.06       22.95      6.29 o 
   1  13   3       43.53       29.70      3.04 o 
   2  13   3      631.55      568.37     16.31 o 
   3  13   3      521.21      502.37     14.59 o 
   4  13   3        3.16        3.51      1.60 o 
   5  13   3        2.81        7.86      1.66 o 
   6  13   3       90.41       84.85      4.06 o 
   7  13   3        0.40        1.18      1.34 o 
   8  13   3        6.41        5.17      1.76 o 
   9  13   3        0.04        0.25      1.65 o 
  10  13   3        7.92        4.36      2.16 o 
  11  13   3       42.65       40.68      3.33 o 
  12  13   3        8.33        8.20      2.46 o 
  13  13   3      225.56      235.67     10.24 o 
 -12  14   3       21.26       20.33      3.79 o 
 -11  14   3        0.30       -0.87      2.07 o 
 -10  14   3       63.56       69.06      4.92 o 
  -9  14   3       12.48        5.41      3.26 o 
  -8  14   3       57.48       60.09      4.94 o 
  -7  14   3        0.68        2.49      1.83 o 
  -6  14   3       11.68       11.66      1.75 o 
  -5  14   3        7.88        6.37      3.40 o 
  -4  14   3       95.63      100.29      8.35 o 
  -3  14   3        5.07        3.95      1.89 o 
  -2  14   3       36.63       38.65      3.61 o 
  -1  14   3       41.42       39.45      4.63 o 
   0  14   3       59.89       68.67      4.74 o 
   1  14   3       30.75       39.09      3.59 o 
   2  14   3        4.48        7.37      2.13 o 
   3  14   3       51.05       49.60      4.15 o 
   4  14   3        0.32        2.49      1.39 o 
   5  14   3       32.26       29.31      2.90 o 
   6  14   3       96.46       97.85     11.25 o 
   7  14   3       18.89       20.89      2.15 o 
   8  14   3        1.79        3.97      1.71 o 
   9  14   3       85.60       90.50      5.36 o 
  10  14   3        1.67        3.06      2.15 o 
  11  14   3        9.67        9.23      2.18 o 
  12  14   3        3.24       -0.03      2.15 o 
 -12  15   3       33.24       33.45      5.85 o 
 -11  15   3       18.86       17.58      3.00 o 
 -10  15   3       21.04       20.21      2.92 o 
  -9  15   3       88.79       81.60      5.85 o 
  -8  15   3       22.55       23.85      3.36 o 
  -7  15   3      208.16      181.49     12.58 o 
  -6  15   3       42.17       37.02      6.02 o 
  -5  15   3       86.88       82.46      8.53 o 
  -4  15   3      104.14      117.96     16.05 o 
  -3  15   3      121.04      127.74      6.57 o 
  -2  15   3      222.51      213.48      9.09 o 
  -1  15   3        0.84        1.06      1.73 o 
   0  15   3       18.53       19.33      2.81 o 
   1  15   3      137.18      132.12      6.69 o 
   2  15   3      123.10      115.87      6.89 o 
   3  15   3      242.69      240.28     11.55 o 
   4  15   3        3.48        3.56      1.58 o 
   5  15   3        2.78        3.90      1.77 o 
   6  15   3       41.99       41.47      3.70 o 
   7  15   3       15.55       18.80      9.20 o 
   8  15   3      570.66      576.64     25.51 o 
   9  15   3       28.58       27.34      2.99 o 
  10  15   3        4.16        6.16      2.35 o 
  11  15   3       33.61       29.14      3.69 o 
 -11  16   3        9.37        7.85      2.43 o 
 -10  16   3        7.22        5.93      2.07 o 
  -9  16   3        0.91        0.88      2.41 o 
  -8  16   3       67.44       90.68     13.20 o 
  -7  16   3      124.75      104.34     13.84 o 
  -6  16   3        2.66        1.12      5.03 o 
  -5  16   3       11.65       17.46      4.57 o 
  -4  16   3        1.92        1.33      3.13 o 
  -3  16   3      139.04      152.81     11.08 o 
  -2  16   3       13.58       11.76      2.67 o 
  -1  16   3        5.67        3.91      2.12 o 
   0  16   3       98.28      103.69      5.87 o 
   1  16   3        5.65        7.21      2.37 o 
   2  16   3        4.48        7.60      2.82 o 
   3  16   3        5.14        5.53      2.70 o 
   4  16   3      203.53      201.34      8.02 o 
   5  16   3        1.98       -1.70      1.70 o 
   6  16   3        6.27        5.79      2.38 o 
   7  16   3      212.87      228.57     14.22 o 
   8  16   3        0.52       -0.76      4.76 o 
   9  16   3        0.01       -2.42      2.42 o 
  10  16   3        0.20        6.07      3.29 o 
  -9  17   3      208.24      227.78     11.95 o 
  -8  17   3       10.37        8.16      4.62 o 
  -7  17   3       81.98       85.18     13.00 o 
  -6  17   3      425.06      427.12     32.77 o 
  -5  17   3       31.99       37.50      9.10 o 
  -4  17   3        3.10        3.03      4.52 o 
  -3  17   3        0.11       -0.31      4.18 o 
  -2  17   3        0.66       -0.91      1.97 o 
  -1  17   3        0.66        0.01      1.94 o 
   0  17   3      156.29      171.53      8.27 o 
   1  17   3        0.59        2.82      2.27 o 
   2  17   3       12.36       18.14      4.52 o 
   3  17   3       63.96       65.45      7.42 o 
   4  17   3       63.21       68.46      7.69 o 
   5  17   3        2.68        2.80      2.09 o 
   6  17   3        0.51        0.42      2.25 o 
   7  17   3       23.92       20.46      5.64 o 
   8  17   3        0.00        3.37      2.64 o 
   9  17   3        8.92        5.36      3.07 o 
  -8  18   3       49.97       45.96      7.24 o 
  -7  18   3       38.82       43.91      9.77 o 
  -6  18   3      110.76      116.79     15.36 o 
  -5  18   3       15.22       21.08      7.51 o 
  -4  18   3       31.71       21.18      7.35 o 
  -3  18   3        1.81       -0.90      4.82 o 
  -2  18   3       22.33       21.71      4.74 o 
  -1  18   3        7.09        5.11      3.67 o 
   0  18   3       41.26       54.59      7.02 o 
   1  18   3      116.00      138.49     10.67 o 
   2  18   3        3.57        5.99      3.90 o 
   3  18   3      130.63      135.67     10.46 o 
   4  18   3       34.35       40.91      8.80 o 
   5  18   3       29.21       43.55      8.83 o 
   6  18   3        0.00        1.14      3.24 o 
   7  18   3       13.03        8.92      4.59 o 
   8  18   3       16.75       25.22      8.15 o 
  -6  19   3        2.71        3.95      5.91 o 
  -5  19   3       19.45       24.65      8.02 o 
  -4  19   3       13.81        9.13      6.75 o 
  -3  19   3        0.82        1.92      5.25 o 
  -2  19   3       73.71       72.72     12.30 o 
  -1  19   3       85.23       87.05      9.06 o 
   0  19   3       30.51       32.29      5.97 o 
   1  19   3       16.22       14.10      4.64 o 
   2  19   3       36.45       42.80      6.69 o 
   3  19   3       43.64       35.58      6.16 o 
   4  19   3        0.01       -4.22      4.22 o 
   5  19   3        0.25        2.30      5.14 o 
   6  19   3        0.22        3.83      5.38 o 
  -4  20   3       10.07       11.18      6.63 o 
  -3  20   3        0.47        4.81      5.94 o 
  -2  20   3      230.96      251.88     22.84 o 
  -1  20   3       20.81       17.81      5.16 o 
   0  20   3       15.80       10.47      9.05 o 
   1  20   3      138.44      157.48     11.92 o 
   2  20   3        0.55       -1.55      3.52 o 
   3  20   3       20.08       17.14      6.90 o 
 -17   0   4      239.73      259.54     20.75 o 
 -16   0   4      638.83      648.34     42.10 o 
 -15   0   4       34.98       25.75      6.24 o 
 -14   0   4        5.74        3.23      2.35 o 
 -13   0   4        0.13        0.79      1.98 o 
 -12   0   4       41.83       34.18      3.24 o 
 -11   0   4      450.45      376.25     13.46 o 
 -10   0   4        1.95        0.99      1.33 o 
  -9   0   4      836.19      783.99     25.29 o 
  -8   0   4       43.00       47.29      3.01 o 
  -7   0   4      138.68      144.85      5.82 o 
  -6   0   4      128.90      149.52      5.81 o 
  -5   0   4      630.68      681.33     22.36 o 
  -4   0   4      264.29      289.93     12.00 o 
  -3   0   4        0.49       -0.13      1.06 o 
  -2   0   4      262.07      222.11     14.58 o 
  -1   0   4      803.41      882.68     53.65 o 
   0   0   4    33532.07    33826.20   2016.27 o 
   1   0   4    17651.10    18436.29   1100.52 o 
   2   0   4     1304.43     1337.56     80.48 o 
   3   0   4      850.05      957.95     57.90 o 
   4   0   4       11.65       11.86      1.29 o 
   5   0   4      164.49      124.81      5.44 o 
   6   0   4      458.76      510.50     13.30 o 
   7   0   4        9.73       12.15      1.29 o 
   8   0   4        1.15       -0.51      0.96 o 
   9   0   4       33.01       37.74      3.04 o 
  10   0   4      924.06      870.09     28.31 o 
  11   0   4        0.01        0.61      1.74 o 
  12   0   4       53.80       58.87      8.32 o 
  13   0   4        8.38        7.18      2.68 o 
  14   0   4       11.84        7.77      4.75 o 
  15   0   4       12.86       20.43      5.95 o 
  16   0   4        4.32        6.57      5.10 o 
 -17   1   4        8.04        9.75     10.66 o 
 -16   1   4       45.75       45.34      5.91 o 
 -15   1   4      372.05      363.06     14.20 o 
 -14   1   4        0.00       -0.53      1.81 o 
 -13   1   4        1.35        3.12      1.40 o 
 -12   1   4       76.43       91.99      3.86 o 
 -11   1   4       22.58       14.14      1.68 o 
 -10   1   4      940.00      836.54     19.12 o 
  -9   1   4      372.18      345.40      8.19 o 
  -8   1   4       82.13      106.48      5.65 o 
  -7   1   4      618.66      616.83     16.33 o 
  -6   1   4      603.95      700.00     18.29 o 
  -5   1   4      529.05      602.88     14.06 o 
  -4   1   4      165.45      245.30      9.17 o 
  -3   1   4       41.00       31.25      2.91 o 
  -2   1   4      848.42      874.78     37.80 o 
   0   1   4    18230.22    18484.33   1103.10 o 
   1   1   4     3239.27     3241.52    357.24 o 
   2   1   4     1083.86     1289.84     54.96 o 
   3   1   4        8.38       12.71      1.47 o 
   4   1   4      834.53      864.32     24.54 o 
   5   1   4      193.14      196.75      5.68 o 
   6   1   4       19.68       15.72      0.90 o 
   7   1   4      544.31      598.69     14.52 o 
   8   1   4      208.32      191.99      9.91 o 
   9   1   4       16.38       24.51      1.94 o 
  10   1   4        0.00        4.35      1.59 o 
  11   1   4      157.27      160.67      8.53 o 
  12   1   4        2.04        6.74      2.28 o 
  13   1   4       13.97       18.41      5.10 o 
  14   1   4       36.61       31.52      3.70 o 
  15   1   4        0.17        2.68      3.00 o 
  16   1   4       38.02       54.40      6.61 o 
 -17   2   4       21.14       21.70      4.60 o 
 -16   2   4       39.09       34.66      6.09 o 
 -15   2   4       87.66       97.66      6.03 o 
 -14   2   4      157.17      161.24      9.55 o 
 -13   2   4        3.85        5.13      1.69 o 
 -12   2   4      202.37      194.14      6.29 o 
 -11   2   4       13.35       14.39      1.66 o 
 -10   2   4       75.07       63.71      2.90 o 
  -9   2   4      350.64      349.80     12.53 o 
  -8   2   4      365.29      324.59      8.25 o 
  -7   2   4      298.37      308.59      7.99 o 
  -6   2   4      183.36      171.03      4.29 o 
  -5   2   4     2779.48     3239.63    109.43 o 
  -4   2   4     1532.73     1721.40     58.48 o 
  -3   2   4     1666.68     1812.29     61.23 o 
  -2   2   4     1251.48     1364.04     58.30 o 
   1   2   4     4683.37     4933.43    294.51 o 
   2   2   4       90.42       70.43      5.56 o 
   3   2   4      506.11      534.77     17.46 o 
   4   2   4      266.36      310.88      8.18 o 
   5   2   4      126.86      133.58      4.17 o 
   6   2   4       14.05       31.86      1.38 o 
   7   2   4      531.48      555.03     11.42 o 
   8   2   4       19.36       22.15      1.38 o 
   9   2   4        0.68        3.57      1.03 o 
  10   2   4      265.36      289.68      8.71 o 
  11   2   4        1.59        2.91      1.44 o 
  12   2   4      304.91      328.55     10.94 o 
  13   2   4        3.47        4.68      2.14 o 
  14   2   4        2.42        2.47      2.15 o 
  15   2   4        2.19        3.25      2.42 o 
  16   2   4        5.47        4.51      3.58 o 
 -17   3   4       78.09       84.31      6.17 o 
 -16   3   4       11.55        9.59      2.74 o 
 -15   3   4       23.08       20.34      2.71 o 
 -14   3   4        1.47        1.03      1.74 o 
 -13   3   4      249.52      255.64      8.97 o 
 -12   3   4       47.93       49.49      3.34 o 
 -11   3   4       34.73       42.92      2.92 o 
 -10   3   4       84.24       85.92      3.38 o 
  -9   3   4        6.60        4.51      1.35 o 
  -8   3   4        0.54        3.69      0.88 o 
  -7   3   4       17.71       13.27      1.03 o 
  -6   3   4      219.62      207.70      5.61 o 
  -5   3   4       13.16        7.37      1.01 o 
  -4   3   4      102.60       98.51      4.46 o 
  -3   3   4       10.60       16.22      1.82 o 
  -2   3   4      939.43      900.39     82.54 o 
  -1   3   4        0.95       14.40      2.21 o 
   1   3   4      241.37      217.78     14.52 o 
   2   3   4      518.18      700.78     23.68 o 
   3   3   4       32.03       47.10      2.45 o 
   4   3   4      114.63      147.26      7.81 o 
   5   3   4      480.76      517.63     18.61 o 
   6   3   4        0.01        3.13      1.26 o 
   7   3   4       35.06       49.96      1.85 o 
   8   3   4      113.86      104.82      3.56 o 
   9   3   4      447.17      439.85     11.06 o 
  10   3   4      302.85      305.90     14.32 o 
  11   3   4       67.50       71.47      4.41 o 
  12   3   4       16.01       13.48      2.43 o 
  13   3   4      146.40      154.76      7.35 o 
  14   3   4        0.27       -1.10      2.27 o 
  15   3   4        3.66        4.39      3.23 o 
  16   3   4        1.02        2.71      3.04 o 
 -17   4   4        8.22        8.64      3.24 o 
 -16   4   4       18.03       11.31      2.76 o 
 -15   4   4        0.11       -0.70      1.78 o 
 -14   4   4       59.81       66.26      4.55 o 
 -13   4   4        3.00        5.93      1.88 o 
 -12   4   4      609.36      637.80     21.28 o 
 -11   4   4       29.06       28.36      2.66 o 
 -10   4   4        9.14       15.19      1.98 o 
  -9   4   4       62.03       49.28      2.65 o 
  -8   4   4      265.27      274.62      8.01 o 
  -7   4   4      915.58      808.82     22.07 o 
  -6   4   4       77.53       72.42      3.38 o 
  -5   4   4      889.75      952.93     28.30 o 
  -4   4   4      124.75      139.83      5.23 o 
  -3   4   4       53.04       68.10      4.07 o 
  -2   4   4      374.44      425.99     29.80 o 
  -1   4   4      534.46      650.49     22.05 o 
   0   4   4       12.45       10.59      1.45 o 
   1   4   4     1667.58     1775.66     72.92 o 
   2   4   4       11.55       13.64      3.09 o 
   3   4   4       35.82       39.99      1.53 o 
   4   4   4      716.18      774.40     16.80 o 
   5   4   4      560.37      673.86     13.90 o 
   6   4   4       43.66       36.44      2.51 o 
   7   4   4      295.46      312.90      8.64 o 
   8   4   4      353.45      342.37      8.84 o 
   9   4   4      119.81       87.44      4.38 o 
  10   4   4      771.82      738.59     19.84 o 
  11   4   4       25.34       25.44      2.57 o 
  12   4   4       85.11       72.44      4.76 o 
  13   4   4        0.16        5.11      2.07 o 
  14   4   4       40.80       42.10      4.08 o 
  15   4   4       33.01       36.39      4.70 o 
  16   4   4        0.18       -0.28      2.79 o 
 -16   5   4        1.42        3.03      2.14 o 
 -15   5   4       34.86       44.13      3.93 o 
 -14   5   4        3.17        3.73      1.86 o 
 -13   5   4        2.05        4.20      2.22 o 
 -12   5   4      102.32      116.79      5.48 o 
 -11   5   4        0.60       -1.14      1.14 o 
 -10   5   4        0.34       -0.08      1.08 o 
  -9   5   4      102.90      109.87      5.28 o 
  -8   5   4     1901.50     1888.84     47.76 o 
  -7   5   4      322.10      356.85     10.35 o 
  -6   5   4       23.56       20.04      1.48 o 
  -5   5   4      604.17      716.45     19.32 o 
  -4   5   4      625.11      770.50     20.65 o 
  -3   5   4      197.50      214.70      7.30 o 
  -2   5   4     1320.40     1493.45     61.18 o 
  -1   5   4       63.76       80.19      3.34 o 
   0   5   4      188.96      219.57      8.27 o 
   1   5   4       39.88       44.14      3.78 o 
   2   5   4        4.73       21.15      2.21 o 
   3   5   4      707.03      825.08     19.65 o 
   4   5   4       10.49       12.15      1.54 o 
   5   5   4     1147.88     1118.65     26.57 o 
   6   5   4       57.39       65.38      3.72 o 
   7   5   4       83.10       94.28      3.14 o 
   8   5   4      145.52      114.49      4.93 o 
   9   5   4      200.44      178.91      8.33 o 
  10   5   4       12.56       16.86      2.99 o 
  11   5   4        1.69        2.39      1.49 o 
  12   5   4       75.74       86.59      4.68 o 
  13   5   4       59.54       52.88      5.18 o 
  14   5   4       14.24       14.10      2.79 o 
  15   5   4       29.63       29.52      3.69 o 
  16   5   4       10.04        6.16      3.17 o 
 -16   6   4        6.66        4.71      3.39 o 
 -15   6   4        0.77        0.05      1.89 o 
 -14   6   4       80.75       71.06      4.40 o 
 -13   6   4        5.04        4.66      1.74 o 
 -12   6   4       38.16       39.29      2.89 o 
 -11   6   4       84.33       92.81      4.18 o 
 -10   6   4        0.22        2.22      1.64 o 
  -9   6   4       25.03       37.05      2.38 o 
  -8   6   4      200.78      173.01      6.50 o 
  -7   6   4      778.73      876.34     26.41 o 
  -6   6   4      309.14      268.67     12.66 o 
  -5   6   4       51.40       40.10      3.19 o 
  -4   6   4       19.32       34.87      2.24 o 
  -3   6   4      275.86      348.79     13.12 o 
  -2   6   4        4.63        9.94      1.53 o 
  -1   6   4      147.85      182.16      7.25 o 
   0   6   4      735.38      848.51     26.77 o 
   1   6   4     1942.65     2292.56     53.11 o 
   2   6   4      324.97      295.74      7.00 o 
   3   6   4      866.47      962.89     21.32 o 
   4   6   4       42.07       60.06      1.91 o 
   5   6   4      214.82      213.08      5.69 o 
   6   6   4        1.51        2.25      0.68 o 
   7   6   4        1.65        1.45      0.78 o 
   8   6   4       19.72       22.51      2.19 o 
   9   6   4      128.72      122.74      6.29 o 
  10   6   4        0.58        3.11      1.27 o 
  11   6   4       29.89       31.79      2.64 o 
  12   6   4        2.71        3.59      1.68 o 
  13   6   4        0.00        1.24      1.76 o 
  14   6   4        7.65        6.54      2.36 o 
  15   6   4       41.39       41.47      4.10 o 
 -16   7   4       48.68       42.30      5.15 o 
 -15   7   4        3.07        3.98      2.24 o 
 -14   7   4       17.15       15.69      2.22 o 
 -13   7   4      117.20      118.10      5.11 o 
 -12   7   4        1.63       -0.17      1.18 o 
 -11   7   4        1.04        1.22      1.10 o 
 -10   7   4        3.91        1.62      1.04 o 
  -9   7   4       81.25       66.68      3.35 o 
  -8   7   4       86.69       62.72      5.23 o 
  -7   7   4     3093.10     2926.98     99.41 o 
  -6   7   4      239.19      250.48      8.86 o 
  -5   7   4      231.90      201.69      7.33 o 
  -4   7   4       28.62       23.87      2.22 o 
  -2   7   4      125.36      125.54      4.49 o 
  -1   7   4      436.06      475.37     24.23 o 
   0   7   4       41.34       47.81      2.20 o 
   1   7   4      373.48      408.66     11.90 o 
   2   7   4      177.27      257.16      5.70 o 
   3   7   4        4.66        6.13      0.64 o 
   4   7   4      490.98      505.14     11.54 o 
   5   7   4      923.61      914.91     18.47 o 
   6   7   4      177.50      170.83      4.45 o 
   7   7   4        0.38       -0.23      0.71 o 
   8   7   4        0.13       -0.80      0.80 o 
   9   7   4      260.73      280.47      8.25 o 
  10   7   4       12.46       15.70      2.21 o 
  11   7   4       82.02       87.34      4.09 o 
  12   7   4      196.13      197.97      7.44 o 
  13   7   4       49.86       46.22      5.19 o 
  14   7   4       44.02       35.42      4.60 o 
  15   7   4       14.77        8.98      2.48 o 
 -16   8   4       11.43       12.36      3.60 o 
 -15   8   4        6.32        7.62      2.58 o 
 -14   8   4       21.23       19.82      3.07 o 
 -13   8   4        7.02        6.26      2.31 o 
 -12   8   4       32.07       32.34      3.25 o 
 -11   8   4        5.86        6.72      2.25 o 
 -10   8   4       82.08       65.69      4.30 o 
  -9   8   4       13.19        9.68      2.34 o 
  -8   8   4       10.56       14.69      2.54 o 
  -7   8   4        0.73        0.61      1.49 o 
  -6   8   4      416.23      401.83     13.34 o 
  -5   8   4      302.11      273.33      9.50 o 
  -4   8   4      579.44      572.17     26.61 o 
  -3   8   4        6.42        9.70      2.01 o 
  -2   8   4       32.60       28.55      3.67 o 
  -1   8   4      104.60      108.86      4.39 o 
   0   8   4       56.52       60.34      2.55 o 
   1   8   4       22.88       35.49      2.99 o 
   2   8   4       46.68       42.68      3.90 o 
   3   8   4        5.21        6.59      0.99 o 
   4   8   4       33.78       41.73      3.32 o 
   5   8   4      604.65      592.76     16.23 o 
   6   8   4      913.87      876.04     20.71 o 
   7   8   4      143.88      154.67     11.75 o 
   8   8   4      122.46      122.89      3.89 o 
   9   8   4       69.67       57.26      4.98 o 
  10   8   4      156.78      149.47      5.53 o 
  11   8   4       71.58       66.78      3.34 o 
  12   8   4       26.80       20.53      2.23 o 
  13   8   4        2.72        1.21      1.53 o 
  14   8   4      100.76       87.19      9.56 o 
  15   8   4       53.95       65.10      5.77 o 
 -15   9   4       27.63       29.31      3.79 o 
 -14   9   4       22.68       14.17      2.88 o 
 -13   9   4        3.38        2.43      2.41 o 
 -12   9   4      208.39      216.78      9.05 o 
 -11   9   4        4.30        6.69      2.13 o 
 -10   9   4       74.16       70.42      4.07 o 
  -9   9   4       29.14       26.09      3.41 o 
  -8   9   4      100.23      104.91      6.18 o 
  -7   9   4      393.92      328.21     13.57 o 
  -6   9   4        1.39        6.73      1.94 o 
  -5   9   4       43.02       51.36      3.16 o 
  -4   9   4       77.00       57.08      4.49 o 
  -3   9   4      278.26      271.43      9.33 o 
  -2   9   4     1284.17     1292.53     38.75 o 
  -1   9   4      455.63      459.37     13.09 o 
   0   9   4      613.64      509.08     16.64 o 
   1   9   4     1024.29     1055.11     28.25 o 
   2   9   4      235.46      231.02     11.64 o 
   3   9   4        6.05       11.03      1.26 o 
   4   9   4      125.53      126.82      4.08 o 
   5   9   4      151.37      135.23      4.79 o 
   6   9   4      171.16      169.17      5.78 o 
   7   9   4        6.68       11.05      1.75 o 
   8   9   4        0.00        0.91      1.03 o 
   9   9   4       95.67       89.68      3.81 o 
  10   9   4       10.96        7.97      1.93 o 
  11   9   4      135.12      147.14      6.19 o 
  12   9   4      156.46      152.10      9.83 o 
  13   9   4       28.12       31.10      3.80 o 
  14   9   4       20.04       14.13      3.24 o 
 -15  10   4       11.86        9.83      2.92 o 
 -14  10   4       17.80       16.50      5.52 o 
 -13  10   4       20.46       18.73      2.97 o 
 -12  10   4      423.70      441.05     15.87 o 
 -11  10   4       18.61       24.05      2.96 o 
 -10  10   4       16.38       16.76      3.20 o 
  -9  10   4      367.22      381.24     15.84 o 
  -8  10   4       20.54       23.30      3.26 o 
  -7  10   4       31.06       28.37      3.39 o 
  -6  10   4        1.73        4.25      1.80 o 
  -5  10   4      179.68      216.38      8.57 o 
  -4  10   4     1193.12     1084.79     38.26 o 
  -3  10   4       37.21       44.84      2.58 o 
  -2  10   4       27.96       25.15      2.71 o 
  -1  10   4      182.29      167.73      6.81 o 
   0  10   4     1616.43     1466.53     44.95 o 
   1  10   4       36.49       23.12      2.35 o 
   2  10   4      323.93      286.66     15.96 o 
   3  10   4       19.53       22.45      2.85 o 
   4  10   4      263.16      222.49      6.69 o 
   5  10   4      787.22      787.96     21.32 o 
   6  10   4        1.36        9.00      1.49 o 
   7  10   4       10.45        8.88      3.60 o 
   8  10   4       63.95       61.56      3.10 o 
   9  10   4       62.71       66.69      4.98 o 
  10  10   4      105.17      131.33      5.16 o 
  11  10   4      131.95      126.81      6.34 o 
  12  10   4        4.32        4.25      2.07 o 
  13  10   4       22.63       17.83      3.50 o 
  14  10   4        6.31        6.64      3.41 o 
 -14  11   4       23.64       22.30      3.29 o 
 -13  11   4       16.75       15.25      2.79 o 
 -12  11   4      438.55      462.61     16.48 o 
 -11  11   4      143.15      146.65      6.11 o 
 -10  11   4       19.63       20.77      3.54 o 
  -9  11   4        0.89        0.69      2.12 o 
  -8  11   4      104.25       92.02      6.08 o 
  -7  11   4       34.24       32.24      3.57 o 
  -6  11   4        8.09        2.27      1.80 o 
  -5  11   4       93.80      103.02      5.79 o 
  -4  11   4      538.30      477.73     18.15 o 
  -3  11   4      243.39      246.90      7.88 o 
  -2  11   4      506.08      504.87     16.91 o 
  -1  11   4      404.61      377.96     13.22 o 
   0  11   4       15.83       22.70      4.86 o 
   1  11   4       42.61       44.84      3.39 o 
   2  11   4       64.46       66.46      3.12 o 
   3  11   4      200.34      193.14      6.47 o 
   4  11   4        4.07        4.38      1.33 o 
   5  11   4       34.08       39.61      4.01 o 
   6  11   4       81.62       90.50      4.26 o 
   7  11   4        2.52        0.01      1.36 o 
   8  11   4       27.05       30.63      2.87 o 
   9  11   4       57.68       60.99      3.92 o 
  10  11   4       16.90       19.47      3.21 o 
  11  11   4       30.08       23.50      5.38 o 
  12  11   4        5.81        5.20      2.25 o 
  13  11   4      220.53      227.08     10.10 o 
  14  11   4       12.17       13.04      3.20 o 
 -14  12   4      322.05      319.49     12.69 o 
 -13  12   4       27.28       23.44      3.22 o 
 -12  12   4       26.01       27.36      3.06 o 
 -11  12   4       11.68       12.87      2.50 o 
 -10  12   4      291.11      317.43     14.21 o 
  -9  12   4      207.99      224.56     10.89 o 
  -8  12   4      104.78      119.60      7.05 o 
  -7  12   4        1.94        3.37      1.94 o 
  -6  12   4        0.40        0.63      1.64 o 
  -5  12   4      152.83      124.73      6.51 o 
  -4  12   4       42.11       26.85      2.58 o 
  -3  12   4      196.43      159.83      6.88 o 
  -2  12   4      134.41      121.74     12.00 o 
  -1  12   4      244.13      231.70      9.03 o 
   0  12   4      784.59      703.76     22.99 o 
   1  12   4      178.87      204.25      8.29 o 
   2  12   4       21.19       20.79      1.92 o 
   3  12   4      434.16      405.04     12.07 o 
   4  12   4        1.88        2.70      1.35 o 
   5  12   4       16.96       14.58      2.16 o 
   6  12   4        1.23        1.83      1.29 o 
   7  12   4        8.53        7.62      1.75 o 
   8  12   4       52.92       45.24      3.48 o 
   9  12   4       47.38       45.76      3.16 o 
  10  12   4       32.97       36.70      2.88 o 
  11  12   4       41.24       37.73      3.57 o 
  12  12   4      160.38      172.74      7.23 o 
  13  12   4        0.23        0.15      2.28 o 
 -13  13   4      176.46      161.91      8.57 o 
 -12  13   4       29.05       27.50      3.45 o 
 -11  13   4       12.03       10.51      2.63 o 
 -10  13   4       23.13       23.32      3.89 o 
  -9  13   4       30.14       32.82      4.05 o 
  -8  13   4       21.79       22.77      3.40 o 
  -7  13   4      491.32      512.57     20.12 o 
  -6  13   4       12.18       11.86      2.37 o 
  -5  13   4       50.59       50.99      4.47 o 
  -4  13   4       32.48       30.44      4.85 o 
  -3  13   4       32.22       30.38      3.04 o 
  -2  13   4      175.16      157.50      7.02 o 
  -1  13   4        8.55       12.37      2.22 o 
   0  13   4       22.78       28.26      2.98 o 
   1  13   4        0.47        1.93      1.61 o 
   2  13   4      423.32      381.48     13.72 o 
   3  13   4      283.63      280.29      9.94 o 
   4  13   4      195.70      182.10      9.51 o 
   5  13   4       35.93       35.78      2.94 o 
   6  13   4      456.04      427.85     13.76 o 
   7  13   4        6.79        8.73      2.60 o 
   8  13   4        0.50        2.62      1.56 o 
   9  13   4       12.67       15.55      2.51 o 
  10  13   4        2.81        5.67      1.92 o 
  11  13   4        0.80        2.03      2.00 o 
  12  13   4       18.99       15.26      2.66 o 
 -12  14   4        1.93        1.88      2.66 o 
 -11  14   4        9.18        8.49      2.55 o 
 -10  14   4        7.88       10.03      3.47 o 
  -9  14   4       19.58       17.89      9.51 o 
  -8  14   4       10.89        8.64      2.68 o 
  -7  14   4        5.05        4.98      2.21 o 
  -6  14   4       47.18       47.29      4.98 o 
  -5  14   4        4.33        1.92      3.89 o 
  -4  14   4       15.13       18.43      4.31 o 
  -3  14   4      203.61      216.28      9.84 o 
  -2  14   4       29.12       25.34      6.01 o 
  -1  14   4        0.56        1.17      1.72 o 
   0  14   4       93.14       82.09      4.99 o 
   1  14   4       25.43       27.61      3.87 o 
   2  14   4       19.50       26.39      3.06 o 
   3  14   4       40.06       35.20      2.88 o 
   4  14   4      169.28      171.48      6.98 o 
   5  14   4       12.58       19.71      2.39 o 
   6  14   4       27.19       29.89      5.32 o 
   7  14   4        8.62        8.03      1.65 o 
   8  14   4      141.26      144.24      9.47 o 
   9  14   4       47.96       42.20      3.81 o 
  10  14   4        0.87        2.99      1.78 o 
  11  14   4        0.02        0.69      1.88 o 
  12  14   4       11.67       13.08      2.83 o 
 -11  15   4       50.80       51.76      4.52 o 
 -10  15   4      105.34      101.61      5.86 o 
  -9  15   4        1.81        2.38      2.80 o 
  -8  15   4        4.92        6.72      2.45 o 
  -7  15   4       30.53       30.86      8.06 o 
  -6  15   4       30.86       28.29      5.39 o 
  -5  15   4       31.07       33.46      5.60 o 
  -4  15   4        0.06       -1.44      2.59 o 
  -3  15   4       65.12       82.46      6.24 o 
  -2  15   4       11.49       11.73      2.49 o 
  -1  15   4       13.82       12.02      2.46 o 
   0  15   4       55.59       50.65      4.31 o 
   1  15   4      108.12      120.52      6.38 o 
   2  15   4       33.94       36.16      3.80 o 
   3  15   4       28.20       36.39      4.87 o 
   4  15   4       30.12       34.62      3.02 o 
   5  15   4       88.63       88.31      6.76 o 
   6  15   4        6.73        4.66      2.29 o 
   7  15   4       68.93       75.26      8.13 o 
   8  15   4      331.03      336.39     16.34 o 
   9  15   4        0.01       -1.17      1.74 o 
  10  15   4      131.20      133.25      6.94 o 
  11  15   4       30.41       36.43      6.07 o 
 -10  16   4        2.82        1.40      1.94 o 
  -9  16   4       72.11       75.39     12.20 o 
  -8  16   4        4.11        0.98      5.04 o 
  -7  16   4       10.11       11.90      6.54 o 
  -6  16   4        0.16       -3.89      4.52 o 
  -5  16   4        7.25        5.59      5.49 o 
  -4  16   4       84.84       94.10     14.44 o 
  -3  16   4       37.92       37.18      5.89 o 
  -2  16   4       56.82       62.54      6.14 o 
  -1  16   4       61.87       66.52      5.09 o 
   0  16   4       35.96       34.28      3.78 o 
   1  16   4        3.92        4.90      2.14 o 
   2  16   4        1.26        5.13      2.68 o 
   3  16   4       11.42       12.51      3.20 o 
   4  16   4        3.70        2.28      2.72 o 
   5  16   4       26.35       26.28      3.97 o 
   6  16   4      119.84      129.44      7.97 o 
   7  16   4      283.01      277.88     32.73 o 
   8  16   4       43.51       39.39      6.77 o 
   9  16   4        0.35        3.15      2.78 o 
  10  16   4        1.41        2.91      2.95 o 
  -9  17   4        0.95       -2.21      2.29 o 
  -8  17   4        4.38        4.74      5.92 o 
  -7  17   4      143.34      151.53     16.29 o 
  -6  17   4      153.35      153.49     16.91 o 
  -5  17   4      313.88      344.89     27.74 o 
  -4  17   4        0.09       -4.09      4.09 o 
  -3  17   4        2.60        1.84      4.78 o 
  -2  17   4       43.59       40.64      4.12 o 
  -1  17   4       18.81       17.30      3.05 o 
   0  17   4        5.00        3.65      2.32 o 
   1  17   4       55.56       66.71      5.31 o 
   2  17   4       25.85       29.59      5.25 o 
   3  17   4       45.63       47.39      6.43 o 
   4  17   4       58.12       61.02     12.84 o 
   5  17   4       64.16       64.06     10.31 o 
   6  17   4      168.80      178.57     10.02 o 
   7  17   4       37.38       45.41      6.60 o 
   8  17   4      153.78      167.90     12.20 o 
   9  17   4       27.64       15.51      7.42 o 
  -8  18   4       11.28       15.14      7.47 o 
  -7  18   4      107.63      117.19     15.81 o 
  -6  18   4      162.97      138.60     16.09 o 
  -5  18   4        5.42       -1.95      4.58 o 
  -4  18   4       92.43      102.83     14.41 o 
  -3  18   4       19.43       30.74      8.26 o 
  -2  18   4      156.44      172.41     11.83 o 
  -1  18   4       10.05        9.22      4.04 o 
   0  18   4       57.70       69.50      7.89 o 
   1  18   4      242.05      248.59     15.26 o 
   2  18   4       56.76       65.14      7.64 o 
   3  18   4       15.66       15.94      4.58 o 
   4  18   4       40.75       38.74      8.42 o 
   5  18   4        3.67        0.81      4.42 o 
   6  18   4        4.13        0.86      4.79 o 
   7  18   4       20.58       25.53      4.02 o 
  -6  19   4        5.62        5.02      5.99 o 
  -5  19   4      110.78      129.94     15.35 o 
  -4  19   4       85.41       76.62     12.86 o 
  -3  19   4        1.31       -1.88      5.08 o 
  -2  19   4        1.62       -0.27      5.35 o 
  -1  19   4       56.20       71.81      8.11 o 
   0  19   4        9.32        6.34      3.89 o 
   1  19   4       24.60       33.16      8.73 o 
   2  19   4       12.22       19.79      5.07 o 
   3  19   4        0.14        2.96      3.59 o 
   4  19   4        0.39       -2.87      4.35 o 
   5  19   4        2.52       -0.34      4.67 o 
  -3  20   4       25.48       25.34      8.66 o 
  -2  20   4       76.39       91.94     14.19 o 
  -1  20   4        9.89        8.33      4.13 o 
   0  20   4       83.87       87.84     11.90 o 
   1  20   4        4.22        2.03      3.80 o 
   2  20   4       96.70      109.59     10.45 o 
 -17   1   5      470.01      489.34     23.76 o 
 -16   1   5       92.05      113.15     22.27 o 
 -15   1   5      101.31      102.22      6.23 o 
 -14   1   5        7.27        7.02      2.25 o 
 -13   1   5      131.30      133.53      5.05 o 
 -12   1   5       41.07       44.27      2.79 o 
 -11   1   5       19.25       18.37      2.69 o 
 -10   1   5      414.47      377.35      9.40 o 
  -9   1   5      710.32      630.94     14.92 o 
  -8   1   5     1108.70     1079.56     25.01 o 
  -7   1   5      242.30      213.97      6.41 o 
  -6   1   5      126.08      116.50      3.88 o 
  -5   1   5     1440.14     1552.36     39.40 o 
  -4   1   5     1194.60     1284.84     36.24 o 
  -3   1   5      133.08      122.80      5.12 o 
  -2   1   5      244.11      271.78     12.63 o 
   0   1   5       20.16       -0.16      0.42 o 
   2   1   5      465.14      194.39     12.89 o 
   3   1   5        6.03       12.25      1.05 o 
   4   1   5       11.60       11.15      0.80 o 
   5   1   5      496.20      543.24     10.06 o 
   6   1   5        4.20        4.99      0.63 o 
   7   1   5       68.17       72.50      3.33 o 
   8   1   5       10.05       12.01      1.12 o 
   9   1   5        1.62        4.09      1.12 o 
  10   1   5       22.54       23.52      4.22 o 
  11   1   5       34.47       38.91      2.94 o 
  12   1   5      301.24      309.49     12.15 o 
  13   1   5       17.00       15.30      2.80 o 
  14   1   5        6.09        9.81      5.09 o 
  15   1   5       30.24       28.65      4.94 o 
  16   1   5       10.72        3.01      3.63 o 
 -17   2   5        9.89       15.08      4.09 o 
 -16   2   5        0.82       -0.65      2.20 o 
 -15   2   5       38.46       41.60      4.14 o 
 -14   2   5      138.31      152.76      8.03 o 
 -13   2   5        5.16        4.95      1.74 o 
 -12   2   5      143.04      143.85      5.10 o 
 -11   2   5        0.59        0.35      1.07 o 
 -10   2   5       17.84       15.42      1.76 o 
  -9   2   5       43.32       51.37      3.34 o 
  -8   2   5      188.27      140.29      3.81 o 
  -7   2   5       19.89       27.66      1.75 o 
  -6   2   5        0.50        0.79      0.64 o 
  -5   2   5      851.31      896.32     23.10 o 
  -4   2   5       38.35       76.60      6.74 o 
  -3   2   5       46.68       59.30      3.90 o 
  -2   2   5      460.10      486.35     17.16 o 
  -1   2   5     1931.96     1914.34    115.10 o 
   0   2   5     1464.18        0.09      0.41 o 
   2   2   5      746.16      786.57     44.98 o 
   3   2   5      333.01      347.42      9.68 o 
   4   2   5      448.48      497.77     12.10 o 
   5   2   5       74.44      108.29      6.67 o 
   6   2   5      161.73      154.31      3.37 o 
   7   2   5      175.95      186.37      4.26 o 
   8   2   5       95.55       88.26      4.81 o 
   9   2   5      356.06      331.62      8.49 o 
  10   2   5      342.19      333.28     18.51 o 
  11   2   5      178.61      178.13      6.77 o 
  12   2   5       19.77       20.09      3.42 o 
  13   2   5        1.92        4.71      2.28 o 
  14   2   5        2.34        3.05      2.32 o 
  15   2   5       56.56       60.35      6.81 o 
  16   2   5       24.30       24.22      5.02 o 
 -17   3   5       33.76       35.76      4.18 o 
 -16   3   5        0.07       -0.02      2.13 o 
 -15   3   5        0.01       -0.43      1.80 o 
 -14   3   5       50.96       49.69      3.70 o 
 -13   3   5      201.41      197.42      7.44 o 
 -12   3   5       78.01       84.46      4.24 o 
 -11   3   5        1.09        0.56      1.23 o 
 -10   3   5      492.39      481.89     16.69 o 
  -9   3   5       26.89       34.50      2.02 o 
  -8   3   5      275.31      253.66      6.72 o 
  -7   3   5      569.64      519.96     11.65 o 
  -6   3   5       11.72       12.65      1.30 o 
  -5   3   5       66.59       60.53      2.83 o 
  -4   3   5      200.25      183.65      6.27 o 
  -3   3   5       64.51       98.37      7.98 o 
  -2   3   5       12.75       16.07      3.34 o 
  -1   3   5        3.72        4.48      2.82 o 
   0   3   5      600.78      740.55     25.08 o 
   1   3   5       69.37       99.69      7.50 o 
   2   3   5       96.65      139.77      9.65 o 
   3   3   5     2519.23     2581.51     54.12 o 
   4   3   5      555.02      526.87     11.64 o 
   5   3   5      406.29      391.47     12.12 o 
   6   3   5       42.25       57.53      4.91 o 
   7   3   5        1.57        6.70      0.99 o 
   8   3   5      577.20      620.70     13.99 o 
   9   3   5       86.71      108.56      9.82 o 
  10   3   5      299.75      286.67     12.99 o 
  11   3   5      142.79      145.27      6.69 o 
  12   3   5       46.55       34.99      3.49 o 
  13   3   5        7.75        6.07      2.27 o 
  14   3   5        1.49       -2.07      2.24 o 
  15   3   5        1.78        0.07      3.36 o 
  16   3   5        1.65       -2.57      4.04 o 
 -17   4   5       12.55        9.33      3.31 o 
 -16   4   5       73.23       73.94      5.38 o 
 -15   4   5       64.85       62.08      4.94 o 
 -14   4   5       18.46       23.77      2.95 o 
 -13   4   5        6.28        9.14      2.05 o 
 -12   4   5       40.61       42.35      3.40 o 
 -11   4   5      236.12      254.15     11.50 o 
 -10   4   5       27.48       19.87      2.08 o 
  -9   4   5       59.50       45.97      2.68 o 
  -8   4   5     1241.82     1158.72     29.72 o 
  -7   4   5      279.46      268.77      8.31 o 
  -6   4   5      139.24      152.89      5.18 o 
  -5   4   5      866.56      948.84     25.39 o 
  -4   4   5       13.09       16.62      4.07 o 
  -3   4   5      875.13     1001.44     29.60 o 
  -2   4   5     2901.57     3117.08    102.53 o 
  -1   4   5     2783.42     3087.91     89.08 o 
   0   4   5     1098.67     1370.17     38.59 o 
   1   4   5       66.23      101.28      3.09 o 
   2   4   5      218.20      213.57      5.41 o 
   3   4   5     1391.55     1461.72     35.87 o 
   4   4   5      617.80      557.16     12.25 o 
   5   4   5       62.85       68.67      2.24 o 
   6   4   5       24.28       26.45      2.97 o 
   7   4   5      514.77      485.34     11.93 o 
   8   4   5      234.76      220.26      6.73 o 
   9   4   5     1642.18     1603.34     40.13 o 
  10   4   5        0.32        4.42      1.42 o 
  11   4   5       72.52       97.88      5.20 o 
  12   4   5        0.61        2.92      1.86 o 
  13   4   5       22.84       27.22      3.27 o 
  14   4   5        9.68       11.72      2.69 o 
  15   4   5       11.09       10.27      3.26 o 
  16   4   5       17.60       18.91      4.54 o 
 -16   5   5        3.32        3.30      2.21 o 
 -15   5   5      106.85      100.72      5.61 o 
 -14   5   5       70.65       67.47      4.51 o 
 -13   5   5       43.15       42.24      3.48 o 
 -12   5   5       18.08       20.26      2.46 o 
 -11   5   5      119.87      126.48      5.94 o 
 -10   5   5       21.16       24.09      3.91 o 
  -9   5   5      103.49      105.76      4.42 o 
  -8   5   5      948.58      852.05     25.97 o 
  -7   5   5        6.12        6.11      1.25 o 
  -6   5   5      233.66      259.63      7.78 o 
  -5   5   5       49.92       79.75      3.08 o 
  -4   5   5        2.90        3.41      0.82 o 
  -3   5   5      441.43      431.29     11.97 o 
  -2   5   5      603.11      726.62     21.88 o 
  -1   5   5       75.40       91.86      4.35 o 
   0   5   5      558.50      516.43     13.42 o 
   1   5   5      300.83      401.89     12.31 o 
   2   5   5     1077.57     1255.51     29.56 o 
   3   5   5      132.91      142.84      3.72 o 
   4   5   5       59.80       64.48      4.01 o 
   5   5   5        3.17        9.60      2.54 o 
   6   5   5       15.33       25.11      1.79 o 
   7   5   5       71.26       63.99      5.32 o 
   8   5   5       29.76       33.07      4.74 o 
   9   5   5        4.58        9.37      1.58 o 
  10   5   5        4.15        6.45      1.44 o 
  11   5   5       61.39       66.52      3.88 o 
  12   5   5       63.44       64.58      4.62 o 
  13   5   5       15.66       18.99      2.87 o 
  14   5   5       14.16       11.46      2.75 o 
  15   5   5        0.83       -0.81      2.51 o 
 -16   6   5       11.97        9.86      2.42 o 
 -15   6   5       25.53       25.39      2.96 o 
 -14   6   5        0.87        0.31      1.65 o 
 -13   6   5        9.82       11.45      2.07 o 
 -12   6   5        2.68        1.27      1.39 o 
 -11   6   5       16.24       10.35      2.50 o 
 -10   6   5       63.73       59.16      3.27 o 
  -9   6   5      321.83      325.08     10.38 o 
  -8   6   5       10.61        6.03      1.27 o 
  -7   6   5       18.74       20.48      1.87 o 
  -6   6   5      168.41      174.15      4.93 o 
  -5   6   5      355.43      388.62     13.10 o 
  -4   6   5        0.21        1.16      0.90 o 
  -3   6   5      225.45      220.01      8.67 o 
  -2   6   5       71.28       63.79      3.55 o 
  -1   6   5      439.47      479.37     11.49 o 
   0   6   5        0.42        1.50      0.93 o 
   1   6   5      330.60      351.37      7.91 o 
   2   6   5      231.79      241.86      8.04 o 
   3   6   5       13.96       21.09      1.90 o 
   4   6   5     1470.34     1578.26     37.22 o 
   5   6   5      651.25      668.85     26.12 o 
   6   6   5      114.74      109.64      6.31 o 
   7   6   5       16.96       24.34      1.62 o 
   8   6   5       10.97       10.33      1.29 o 
   9   6   5        1.43        0.55      1.11 o 
  10   6   5       13.84       12.92      1.75 o 
  11   6   5       13.16        8.60      1.66 o 
  12   6   5       85.28       70.43      5.37 o 
  13   6   5        0.36        0.70      1.77 o 
  14   6   5      326.10      341.72     13.31 o 
  15   6   5       15.41       18.22      3.79 o 
 -16   7   5       52.93       57.26      5.89 o 
 -15   7   5       84.04       92.65      4.91 o 
 -14   7   5        2.14        0.42      2.40 o 
 -13   7   5       92.56       87.25      4.28 o 
 -12   7   5        1.42        0.32      1.20 o 
 -11   7   5        2.78        2.96      1.83 o 
 -10   7   5       22.24       20.85      1.85 o 
  -9   7   5       21.19       28.06      2.12 o 
  -8   7   5       16.87        3.62      1.89 o 
  -7   7   5      431.34      357.04     14.31 o 
  -6   7   5       69.38       68.65      4.77 o 
  -5   7   5      429.37      409.73     13.49 o 
  -4   7   5      202.59      186.09      6.89 o 
  -3   7   5     1286.00      706.67     41.39 o 
  -2   7   5       72.78       96.14      4.84 o 
  -1   7   5      100.13      105.15      3.78 o 
   0   7   5     1245.13     1226.51     24.83 o 
   1   7   5        2.70        4.42      1.18 o 
   2   7   5       17.00       17.60      1.29 o 
   3   7   5      179.44      173.43      4.28 o 
   4   7   5      118.20      137.89      3.46 o 
   5   7   5       24.48       27.48      1.71 o 
   6   7   5       12.40        6.26      1.30 o 
   7   7   5       18.69       17.83      1.35 o 
   8   7   5      264.72      275.04      7.99 o 
   9   7   5       43.78       39.93      2.33 o 
  10   7   5      178.56      172.33      5.86 o 
  11   7   5        2.15        5.09      1.55 o 
  12   7   5        0.02        0.26      1.57 o 
  13   7   5       11.93       11.48      2.62 o 
  14   7   5       36.56       37.35      3.55 o 
  15   7   5        3.78        3.99      2.29 o 
 -15   8   5        1.51        2.40      2.31 o 
 -14   8   5       12.59       12.80      2.76 o 
 -13   8   5       43.51       39.39      9.88 o 
 -12   8   5        6.71        9.34      2.21 o 
 -11   8   5       29.21       35.18      3.43 o 
 -10   8   5       86.73       86.02      8.85 o 
  -9   8   5       23.03       23.64      3.26 o 
  -8   8   5        0.45        0.21      1.72 o 
  -7   8   5       58.95       85.16      5.25 o 
  -6   8   5      625.99      593.77     19.09 o 
  -5   8   5      938.77      907.93     28.00 o 
  -4   8   5       37.73       38.77      2.71 o 
  -3   8   5      228.37      244.32     30.52 o 
  -2   8   5       26.38       21.90      2.89 o 
  -1   8   5        9.04        8.30      0.93 o 
   0   8   5     1027.15     1168.91     25.58 o 
   1   8   5      572.43      619.31     13.88 o 
   2   8   5        0.19        3.04      0.50 o 
   3   8   5      206.14      224.92      5.69 o 
   4   8   5     1292.65     1313.67     26.48 o 
   5   8   5       28.87       28.01      1.97 o 
   6   8   5       96.57       83.99      5.28 o 
   7   8   5      419.59      363.91      9.26 o 
   8   8   5        8.27       11.74      3.14 o 
   9   8   5       45.37       45.21      2.54 o 
  10   8   5        9.04        9.71      1.54 o 
  11   8   5      343.42      359.48     17.49 o 
  12   8   5       58.93       51.85      3.44 o 
  13   8   5        0.14        1.29      1.63 o 
  14   8   5        8.76       12.19      2.21 o 
  15   8   5        0.14        2.95      2.87 o 
 -15   9   5        6.77        4.86      2.54 o 
 -14   9   5        1.54        2.30      2.23 o 
 -13   9   5      521.69      548.17     19.45 o 
 -12   9   5      326.09      332.22     12.59 o 
 -11   9   5        1.10        1.24      1.80 o 
 -10   9   5       37.52       31.37      4.91 o 
  -9   9   5        8.87        9.64      2.60 o 
  -8   9   5       73.10       81.83      5.56 o 
  -7   9   5      167.04      160.02      7.91 o 
  -6   9   5        0.12        0.50      1.24 o 
  -5   9   5      505.80      452.63     14.95 o 
  -4   9   5        2.41        0.66      1.07 o 
  -3   9   5      788.84      728.71     22.60 o 
  -2   9   5       27.11       27.12      2.52 o 
  -1   9   5      266.04      280.85      7.44 o 
   0   9   5      130.59      132.05      5.93 o 
   1   9   5       80.87       90.25      7.18 o 
   2   9   5      262.70      250.68      6.24 o 
   3   9   5       59.36       52.66      5.48 o 
   4   9   5       92.87       81.23      3.10 o 
   5   9   5      636.60      613.77     14.92 o 
   6   9   5       62.62       49.35      2.32 o 
   7   9   5        5.81       14.48      1.54 o 
   8   9   5       62.23       66.66      3.24 o 
   9   9   5       35.20       37.10      5.56 o 
  10   9   5       93.28       92.03      5.83 o 
  11   9   5       21.69       22.15      2.65 o 
  12   9   5        2.87        4.16      2.14 o 
  13   9   5       37.64       27.74      3.79 o 
  14   9   5        1.20       -0.74      2.49 o 
 -15  10   5        0.37       -0.38      2.26 o 
 -14  10   5       63.08       64.82      7.67 o 
 -13  10   5       28.17       24.59      6.58 o 
 -12  10   5       21.44       20.82      2.88 o 
 -11  10   5       14.30       17.95      2.77 o 
 -10  10   5       17.35       18.98      3.55 o 
  -9  10   5      107.03       86.44      6.15 o 
  -8  10   5       16.21       19.97      3.17 o 
  -7  10   5      275.31      251.96     11.24 o 
  -6  10   5      277.30      278.05     11.87 o 
  -5  10   5       10.12        7.20      1.56 o 
  -4  10   5       28.34       23.67      2.73 o 
  -3  10   5      711.07      695.36     21.73 o 
  -2  10   5       20.16       30.53      2.28 o 
  -1  10   5     1952.94     1891.50     44.45 o 
   0  10   5        5.07        4.90      1.54 o 
   1  10   5       40.45       35.72      2.95 o 
   2  10   5      161.60      164.10      5.65 o 
   3  10   5       53.45       45.24      2.23 o 
   4  10   5        0.32       -0.67      0.89 o 
   5  10   5      270.35      251.81     11.69 o 
   6  10   5       55.96       54.38      2.46 o 
   7  10   5      152.93      143.26      4.96 o 
   8  10   5       20.59       19.02      1.89 o 
   9  10   5      117.83      121.06      4.76 o 
  10  10   5      141.89      135.63      6.45 o 
  11  10   5        0.33        0.60      1.76 o 
  12  10   5       74.82       63.77      4.44 o 
  13  10   5       26.54       28.53      3.79 o 
  14  10   5       40.72       44.81      4.73 o 
 -14  11   5      119.94      121.83      7.30 o 
 -13  11   5       32.85       33.77      3.93 o 
 -12  11   5        3.27        1.78      2.38 o 
 -11  11   5      111.89      123.36      9.74 o 
 -10  11   5        2.75        9.32      3.00 o 
  -9  11   5       11.20        9.57      2.68 o 
  -8  11   5       14.54       19.45      3.20 o 
  -7  11   5        4.93        6.25      2.43 o 
  -6  11   5       24.11       28.22      3.64 o 
  -5  11   5      389.98      406.43     13.79 o 
  -4  11   5       15.57       19.73      2.87 o 
  -3  11   5       63.51       57.69      4.60 o 
  -2  11   5        1.93        4.20      1.55 o 
  -1  11   5      221.76      214.98      6.79 o 
   0  11   5      549.03      505.96     17.01 o 
   1  11   5       66.53       66.37      6.07 o 
   2  11   5       82.60      106.79      7.21 o 
   3  11   5       20.66       21.79      2.25 o 
   4  11   5       22.01       15.79      1.97 o 
   5  11   5        0.05        1.00      1.05 o 
   6  11   5       10.11        8.77      1.57 o 
   7  11   5        3.19        3.85      1.19 o 
   8  11   5       24.20       30.33      3.57 o 
   9  11   5      152.74      150.39      5.57 o 
  10  11   5       62.01       59.91      4.22 o 
  11  11   5        4.08        5.89      2.13 o 
  12  11   5        0.05        1.46      1.99 o 
  13  11   5        3.13        1.61      2.44 o 
 -14  12   5        2.05        2.98      2.53 o 
 -13  12   5      109.82      115.29      6.34 o 
 -12  12   5        0.03       -1.15      1.78 o 
 -11  12   5      115.87      119.03      9.43 o 
 -10  12   5        8.02        9.08      3.00 o 
  -9  12   5       38.35       39.97      4.53 o 
  -8  12   5      253.71      275.00     12.41 o 
  -7  12   5        2.43        2.42      2.07 o 
  -6  12   5        3.07        3.19      1.86 o 
  -5  12   5      162.08      168.03      6.90 o 
  -4  12   5      332.19      311.39     12.68 o 
  -3  12   5      399.42      433.03     17.43 o 
  -2  12   5       12.62       21.03      2.51 o 
  -1  12   5        6.87        6.95      1.88 o 
   0  12   5       82.44       77.92      9.35 o 
   1  12   5       20.08       22.28      2.66 o 
   2  12   5      535.97      491.11     16.80 o 
   3  12   5        5.65        9.86      1.57 o 
   4  12   5      107.46      117.89      5.26 o 
   5  12   5      187.59      195.25      6.53 o 
   6  12   5       29.34       26.23      2.45 o 
   7  12   5        2.31        5.03      2.27 o 
   8  12   5      105.71      114.51      4.48 o 
   9  12   5      163.44      167.10      9.85 o 
  10  12   5        5.22        6.96      2.18 o 
  11  12   5        1.06        0.78      1.81 o 
  12  12   5      184.78      193.14      7.92 o 
  13  12   5       41.74       40.78      4.35 o 
 -13  13   5       10.32       10.91      2.75 o 
 -12  13   5       47.69       53.79      4.14 o 
 -11  13   5        0.09        0.36      3.10 o 
 -10  13   5        2.55        6.19      5.14 o 
  -9  13   5       70.39       76.57      6.27 o 
  -8  13   5        3.77        0.81      2.16 o 
  -7  13   5      225.14      236.76     10.95 o 
  -6  13   5        4.61        5.71      2.12 o 
  -5  13   5       41.75       42.42      4.08 o 
  -4  13   5       11.11        5.23      2.98 o 
  -3  13   5      259.87      257.76     11.72 o 
  -2  13   5      118.36      132.57      6.29 o 
  -1  13   5        1.27        7.02      1.94 o 
   0  13   5       97.88       86.43      7.14 o 
   1  13   5       65.05       57.49      4.19 o 
   2  13   5      103.80       93.53      5.29 o 
   3  13   5      186.25      186.35      7.34 o 
   4  13   5        0.00       -0.88      1.39 o 
   5  13   5       62.83       58.92      3.88 o 
   6  13   5        5.98        9.83      1.71 o 
   7  13   5       11.57       16.46      3.40 o 
   8  13   5      136.98      134.60      6.05 o 
   9  13   5       97.70       96.99      4.49 o 
  10  13   5       60.40       66.16      4.50 o 
  11  13   5        6.35        5.75      2.28 o 
  12  13   5       21.31       21.64      2.98 o 
 -12  14   5       76.30       75.37      6.38 o 
 -11  14   5       66.97       77.66      6.54 o 
 -10  14   5       20.37       18.28      4.35 o 
  -9  14   5       47.16       46.02      5.50 o 
  -8  14   5       19.55       13.50      2.89 o 
  -7  14   5       26.59       29.82      3.54 o 
  -6  14   5        0.13        0.34      1.66 o 
  -5  14   5        2.34        2.25      2.80 o 
  -4  14   5        3.98        2.06      2.88 o 
  -3  14   5       79.38       76.19      5.99 o 
  -2  14   5      253.29      265.83     12.29 o 
  -1  14   5        1.90        3.85      1.83 o 
   0  14   5        2.24        4.37      1.97 o 
   1  14   5       35.52       40.24      3.72 o 
   2  14   5       38.78       40.19      3.73 o 
   3  14   5       47.08       55.18      5.14 o 
   4  14   5       99.14       83.74      4.71 o 
   5  14   5       51.68       52.57      3.83 o 
   6  14   5      165.55      155.36      7.71 o 
   7  14   5        2.85        4.64      1.72 o 
   8  14   5        0.15       -0.62      1.73 o 
   9  14   5      105.42      103.30      5.93 o 
  10  14   5        4.89        5.46      1.96 o 
  11  14   5        3.89        3.70      2.17 o 
 -11  15   5        6.89        3.42      2.37 o 
 -10  15   5       78.08       82.14      7.20 o 
  -9  15   5      344.81      366.38     22.48 o 
  -8  15   5      165.87      177.64     10.27 o 
  -7  15   5        1.58        0.84      1.67 o 
  -6  15   5        1.68        3.28      5.26 o 
  -5  15   5       91.11      105.70      9.40 o 
  -4  15   5        8.17       11.55      3.89 o 
  -3  15   5      108.45      133.35     10.24 o 
  -2  15   5        9.54       13.42      3.09 o 
  -1  15   5        1.12       -1.64      1.64 o 
   0  15   5       70.48       67.70      4.97 o 
   1  15   5       37.86       37.11      3.70 o 
   2  15   5      415.23      445.99     27.84 o 
   3  15   5       29.41       30.63      4.02 o 
   4  15   5       15.01       21.65      3.66 o 
   5  15   5       23.93       31.19      3.09 o 
   6  15   5      132.81      131.41     14.74 o 
   7  15   5       56.36       60.04      5.64 o 
   8  15   5        8.19       18.04      8.25 o 
   9  15   5      107.90      112.79      6.77 o 
  10  15   5        1.63        3.96      1.93 o 
 -10  16   5        0.44        4.52      2.97 o 
  -9  16   5        8.55        9.00      2.61 o 
  -8  16   5       49.36       57.73     10.95 o 
  -7  16   5      212.47      211.26     19.72 o 
  -6  16   5       11.02       10.79      6.52 o 
  -5  16   5       16.92       17.20      6.75 o 
  -4  16   5       54.65       59.44      7.57 o 
  -3  16   5      109.91      126.59     10.11 o 
  -2  16   5       18.17       14.21      3.60 o 
  -1  16   5        0.01        0.92      1.86 o 
   0  16   5       80.18       76.19      5.83 o 
   1  16   5        9.58        5.97      2.32 o 
   2  16   5      184.41      196.04     10.24 o 
   3  16   5        3.52        4.74      2.72 o 
   4  16   5       97.81      105.59      9.10 o 
   5  16   5       20.58       21.11      3.38 o 
   6  16   5      124.28      113.57      7.65 o 
   7  16   5       19.60       17.57      5.34 o 
   8  16   5       80.68       79.24      9.57 o 
   9  16   5       26.09       33.03      4.82 o 
  -9  17   5       43.46       32.41      9.05 o 
  -8  17   5        7.65       13.19      6.92 o 
  -7  17   5       85.23       74.74     12.63 o 
  -6  17   5      154.91      177.19     18.45 o 
  -5  17   5        8.40       13.77      6.82 o 
  -4  17   5       29.13       33.18      8.62 o 
  -3  17   5       34.64       34.14      8.48 o 
  -2  17   5        0.47        1.86      3.15 o 
  -1  17   5        2.57        4.23      2.66 o 
   0  17   5      257.84      297.59     14.08 o 
   1  17   5       27.90       34.31      5.57 o 
   2  17   5       73.65       83.05      8.42 o 
   3  17   5        6.16        3.95      3.47 o 
   4  17   5      186.93      195.12     12.90 o 
   5  17   5       10.41       11.51      5.80 o 
   6  17   5        5.98        7.22      5.56 o 
   7  17   5       17.80       12.57      3.42 o 
   8  17   5       35.49       32.06      4.75 o 
  -8  18   5      136.72      156.46     17.55 o 
  -7  18   5       22.34       15.96      7.27 o 
  -6  18   5        5.09        5.08      5.76 o 
  -5  18   5       13.19       18.60      7.84 o 
  -4  18   5       77.99       83.23     12.99 o 
  -3  18   5        9.58       14.49      6.71 o 
  -2  18   5        0.47        1.62      4.93 o 
  -1  18   5       19.29       18.21      4.68 o 
   0  18   5       66.25       65.90      8.74 o 
   1  18   5        6.39        4.67      3.77 o 
   2  18   5      137.77      150.84     19.48 o 
   3  18   5        0.00       -2.91      3.20 o 
   4  18   5        0.07       -0.25      4.40 o 
   5  18   5        3.13        5.45      4.98 o 
   6  18   5        8.74        5.24      5.17 o 
   7  18   5       62.24       60.97     10.75 o 
  -6  19   5        0.25       -4.40      4.76 o 
  -5  19   5       59.16       43.20     10.12 o 
  -4  19   5      105.85       98.22     14.65 o 
  -3  19   5       59.55       59.89     11.11 o 
  -2  19   5        0.27       -2.93      4.31 o 
  -1  19   5      120.95      120.66     10.46 o 
   0  19   5       73.57       80.11      8.58 o 
   1  19   5        4.93        3.02      3.73 o 
   2  19   5        1.46        1.57      3.90 o 
   3  19   5        2.52        3.63      3.62 o 
   4  19   5       68.64       64.75     11.00 o 
   5  19   5       78.36       78.04     11.95 o 
  -2  20   5        9.12       13.03      6.75 o 
  -1  20   5        2.76        3.46      6.39 o 
   0  20   5      144.45      141.62     11.32 o 
   1  20   5       20.16       18.76      6.55 o 
 -17   0   6        1.69       -0.96      4.73 o 
 -16   0   6       22.76       19.39      6.04 o 
 -15   0   6      390.31      410.18     28.62 o 
 -14   0   6       47.02       49.50      5.76 o 
 -13   0   6        0.38       -1.19      1.92 o 
 -12   0   6       78.61       75.71      7.10 o 
 -11   0   6      439.29      391.38     13.97 o 
 -10   0   6        0.04        0.94      1.31 o 
  -9   0   6      238.18      200.66      8.04 o 
  -8   0   6     3611.01     3682.70    117.17 o 
  -7   0   6      113.14      116.92      5.13 o 
  -6   0   6      891.44      979.25     31.99 o 
  -5   0   6       23.94       36.40      2.34 o 
  -4   0   6       30.19       43.05      3.26 o 
  -3   0   6     1101.74     1275.28     53.06 o 
  -2   0   6       85.45       77.34      6.51 o 
  -1   0   6     2463.57       -0.43      0.43 o 
   0   0   6        6.03        7.88      2.07 o 
   1   0   6     1261.55     1387.39     84.12 o 
   2   0   6      324.14      442.89     19.59 o 
   3   0   6      718.03      774.88     22.26 o 
   4   0   6     1338.88     1440.92     40.74 o 
   5   0   6      220.84      198.45      5.80 o 
   6   0   6        3.29        5.16      0.91 o 
   7   0   6      438.93      433.16     12.94 o 
   8   0   6       48.05       56.45      3.11 o 
   9   0   6      144.42      149.49      6.60 o 
  10   0   6       39.61       42.85      6.53 o 
  11   0   6        0.26        1.07      1.93 o 
  12   0   6       41.50       39.55      4.59 o 
  13   0   6       14.01       24.39      5.97 o 
  14   0   6       51.80       46.97      8.39 o 
  15   0   6       37.72       39.38      8.33 o 
  16   0   6        0.39       -1.03      4.52 o 
 -17   1   6        0.00        0.75      3.33 o 
 -16   1   6      259.76      261.14     19.53 o 
 -15   1   6       70.35       72.62      7.37 o 
 -14   1   6      135.70      134.02      6.84 o 
 -13   1   6        1.70        2.44      1.42 o 
 -12   1   6       34.44       33.39      2.98 o 
 -11   1   6       98.86       95.41      4.60 o 
 -10   1   6       32.11       19.28      1.78 o 
  -9   1   6        0.60        1.00      0.95 o 
  -8   1   6      101.02      122.10      3.83 o 
  -7   1   6      331.29      337.40      7.95 o 
  -6   1   6       16.65       13.83      1.29 o 
  -5   1   6      848.28     1020.14     26.29 o 
  -4   1   6      806.21      847.44     21.90 o 
  -3   1   6      263.71      303.91     11.37 o 
  -2   1   6       26.85       16.83      4.85 o 
  -1   1   6      521.29      287.41     18.98 o 
   0   1   6      616.98      704.27     30.81 o 
   1   1   6      457.96      567.30     66.29 o 
   2   1   6        2.88        7.66      2.40 o 
   3   1   6       19.17       26.41      1.83 o 
   4   1   6      157.35      169.91      7.65 o 
   5   1   6       23.40       24.77      1.46 o 
   6   1   6       15.54       26.59      1.25 o 
   7   1   6       20.92       19.17      1.14 o 
   8   1   6       15.55       18.10      2.90 o 
   9   1   6      178.56      177.01      4.86 o 
  10   1   6        3.72        5.90      1.42 o 
  11   1   6       10.66       13.16      2.41 o 
  12   1   6        5.53        7.08      2.22 o 
  13   1   6        0.30        1.19      2.04 o 
  14   1   6       12.07       12.68      3.93 o 
  15   1   6        4.38        3.21      3.36 o 
  16   1   6        7.62        8.81      4.03 o 
 -17   2   6        0.49       -0.86      3.46 o 
 -16   2   6        6.22        5.25      2.57 o 
 -15   2   6      113.68      116.37      7.41 o 
 -14   2   6       53.28       55.22      4.02 o 
 -13   2   6        6.95       10.66      2.02 o 
 -12   2   6       15.66       22.51      2.66 o 
 -11   2   6       63.02       66.60      3.19 o 
 -10   2   6       20.47       23.29      2.22 o 
  -9   2   6      592.75      519.19     13.81 o 
  -8   2   6      309.75      299.68      7.28 o 
  -7   2   6        9.42       12.17      1.24 o 
  -6   2   6        6.73       11.27      1.19 o 
  -5   2   6        2.93       11.26      1.64 o 
  -4   2   6      156.41      181.36      7.29 o 
  -3   2   6     1894.70     2011.68     68.39 o 
  -2   2   6      455.84      521.22     35.74 o 
  -1   2   6     1334.37     1478.99     50.44 o 
   0   2   6     1356.01     1550.30     52.67 o 
   1   2   6        6.49       31.98      2.32 o 
   2   2   6     7273.33     7728.75    176.88 o 
   3   2   6      511.41      521.01     10.82 o 
   4   2   6     1541.69     1689.60     35.87 o 
   5   2   6       27.76       26.14      2.37 o 
   6   2   6      438.52      473.87     15.61 o 
   7   2   6       42.95       46.97      2.79 o 
   8   2   6      100.43       90.07      7.46 o 
   9   2   6       46.37       50.76      2.92 o 
  10   2   6      355.81      408.20     20.22 o 
  11   2   6        0.01        1.11      1.53 o 
  12   2   6       17.32       16.29      2.79 o 
  13   2   6       21.95       23.85      4.97 o 
  14   2   6       58.27       62.24      5.17 o 
  15   2   6        0.28        1.44      3.14 o 
  16   2   6        0.75       -2.53      3.11 o 
 -17   3   6       14.24       17.76      4.11 o 
 -16   3   6       17.76       13.69      2.91 o 
 -15   3   6       37.66       34.51      3.33 o 
 -14   3   6       73.07       74.26      4.60 o 
 -13   3   6       12.00        9.38      2.02 o 
 -12   3   6        0.89       -0.20      1.38 o 
 -11   3   6        1.11        1.39      1.48 o 
 -10   3   6       13.90       11.30      1.71 o 
  -9   3   6       32.13       31.17      1.97 o 
  -8   3   6       65.43       50.91      2.17 o 
  -7   3   6       33.62       35.70      1.97 o 
  -6   3   6      343.57      308.55      8.03 o 
  -5   3   6     1312.67     1313.61     34.49 o 
  -4   3   6      184.07      192.53      8.10 o 
  -3   3   6       54.91       47.26      3.92 o 
  -2   3   6        5.78       11.70      1.72 o 
  -1   3   6     1412.40     1459.35     42.61 o 
   0   3   6       29.82       48.97      2.81 o 
   1   3   6     2268.43     2599.89     63.94 o 
   2   3   6     1488.50     1481.67     36.61 o 
   3   3   6      135.34      136.93      3.39 o 
   4   3   6      157.73      190.63      6.55 o 
   5   3   6      128.57      151.10      4.51 o 
   6   3   6      328.49      312.96      7.02 o 
   7   3   6      360.84      359.31      8.05 o 
   8   3   6       33.73       35.22      2.34 o 
   9   3   6      170.41      157.93      8.49 o 
  10   3   6      543.20      519.29     15.76 o 
  11   3   6       10.33        7.97      2.09 o 
  12   3   6       50.35       56.09      4.37 o 
  13   3   6       98.80       92.50      6.66 o 
  14   3   6       67.40       64.28      6.14 o 
  15   3   6        0.78        1.03      2.95 o 
  16   3   6        3.87        0.91      4.26 o 
 -16   4   6        0.33        3.49      2.21 o 
 -15   4   6        8.99        9.90      2.42 o 
 -14   4   6        2.30        0.26      1.73 o 
 -13   4   6        1.85        3.76      1.78 o 
 -12   4   6       21.39       18.00      2.37 o 
 -11   4   6       46.57       41.17      3.79 o 
 -10   4   6      219.92      202.29      7.66 o 
  -9   4   6      362.42      330.67      9.67 o 
  -8   4   6        3.13        6.59      1.23 o 
  -7   4   6      267.80      269.03      7.51 o 
  -6   4   6        0.08       -0.22      0.55 o 
  -5   4   6      261.21      297.20      9.99 o 
  -4   4   6       11.73        4.41      0.86 o 
  -3   4   6     1217.08     1335.43     39.89 o 
  -2   4   6     1444.82     1532.70     53.64 o 
  -1   4   6      576.68      589.63     18.21 o 
   0   4   6       67.91       76.03      3.17 o 
   1   4   6     1063.16     1157.47     25.27 o 
   2   4   6        1.33        4.32      0.74 o 
   3   4   6      501.98      480.32     12.55 o 
   4   4   6        0.02        1.57      0.62 o 
   5   4   6       86.17       84.66      3.46 o 
   6   4   6      106.67      124.16      3.89 o 
   7   4   6       13.10        8.54      3.81 o 
   8   4   6        6.95       11.15      1.28 o 
   9   4   6     1192.99     1197.59     56.73 o 
  10   4   6        0.85        2.59      1.54 o 
  11   4   6       55.51       52.15      4.06 o 
  12   4   6       11.77       18.05      2.86 o 
  13   4   6        3.03        5.27      2.25 o 
  14   4   6        0.04       -2.52      2.53 o 
  15   4   6       51.26       55.87      7.55 o 
 -16   5   6        5.15        5.27      2.28 o 
 -15   5   6        0.28        0.42      1.99 o 
 -14   5   6        0.33        2.79      1.81 o 
 -13   5   6       82.63       84.39      4.73 o 
 -12   5   6       26.04       25.81      2.68 o 
 -11   5   6       15.45       13.78      2.25 o 
 -10   5   6      102.53      111.89      6.70 o 
  -9   5   6      137.50      137.11      5.39 o 
  -8   5   6      274.47      250.01      8.86 o 
  -7   5   6      356.17      332.83      9.89 o 
  -6   5   6      126.23      128.03      4.50 o 
  -5   5   6      192.48      161.07      5.83 o 
  -4   5   6      146.78      191.69      6.00 o 
  -3   5   6       17.74        4.83      1.03 o 
  -2   5   6       18.50       17.72      2.25 o 
  -1   5   6        1.41        8.94      0.89 o 
   0   5   6        4.52        0.71      0.45 o 
   1   5   6       67.21       56.99      3.13 o 
   2   5   6        0.39        2.87      0.77 o 
   3   5   6      210.18      236.03      7.39 o 
   4   5   6      165.66      120.31      4.33 o 
   5   5   6      260.07      264.80      6.41 o 
   6   5   6       12.23       14.94      2.40 o 
   7   5   6        0.72        1.32      0.90 o 
   8   5   6        5.16        3.12      1.61 o 
   9   5   6       96.01       85.71      3.77 o 
  10   5   6        0.64       -0.80      1.21 o 
  11   5   6       95.14       91.46      4.50 o 
  12   5   6       34.53       41.12      3.76 o 
  13   5   6       27.79       16.81      2.85 o 
  14   5   6      100.71       89.16      6.37 o 
  15   5   6       15.19       15.79      4.33 o 
 -16   6   6        3.44        1.71      2.00 o 
 -15   6   6        2.38       -0.02      1.81 o 
 -14   6   6       18.99       17.86      2.52 o 
 -13   6   6       19.28       18.97      2.41 o 
 -12   6   6        7.82        6.51      1.99 o 
 -11   6   6      124.62      128.92      5.95 o 
 -10   6   6       51.73       53.83      3.15 o 
  -9   6   6       71.72       60.13      4.00 o 
  -8   6   6     1098.62      959.60     29.06 o 
  -7   6   6     1076.29      994.35     26.92 o 
  -6   6   6      454.27      459.22     13.04 o 
  -5   6   6      117.15      154.02      4.47 o 
  -4   6   6      737.40      750.75     18.35 o 
  -3   6   6       53.79       50.43      2.07 o 
  -2   6   6        0.34        4.99      0.84 o 
  -1   6   6       60.12       70.29      2.80 o 
   0   6   6       87.80      102.71      2.87 o 
   1   6   6      494.40      528.63     15.81 o 
   2   6   6       16.30       36.93      2.89 o 
   3   6   6        1.85        0.87      0.99 o 
   4   6   6      706.76      727.84     17.30 o 
   5   6   6        9.50       10.10      1.16 o 
   6   6   6       24.38       19.99      2.76 o 
   7   6   6       33.44       34.93      2.01 o 
   8   6   6        3.07        6.32      1.31 o 
   9   6   6       22.10       20.81      1.99 o 
  10   6   6       19.74       18.14      2.01 o 
  11   6   6       96.84       89.87      4.19 o 
  12   6   6       11.89        8.96      2.08 o 
  13   6   6        2.43        3.07      2.10 o 
  14   6   6        0.01        5.66      2.42 o 
  15   6   6        1.41        0.38      2.37 o 
 -16   7   6       11.98       12.05      3.95 o 
 -15   7   6        1.61        1.25      1.61 o 
 -14   7   6       16.51       14.91      2.13 o 
 -13   7   6      120.48      125.85      5.28 o 
 -12   7   6      140.22      142.15      7.76 o 
 -11   7   6        3.33        2.17      1.24 o 
 -10   7   6        1.11        0.67      1.06 o 
  -9   7   6       56.83       67.07      3.95 o 
  -8   7   6       38.17       41.43      3.24 o 
  -7   7   6        1.77        2.64      1.72 o 
  -6   7   6      893.44      886.68     27.55 o 
  -5   7   6        3.53        0.38      1.32 o 
  -4   7   6       48.95       49.23      4.22 o 
  -3   7   6      304.49      273.53     16.47 o 
  -2   7   6       58.02       70.89      3.43 o 
  -1   7   6      440.28      496.16     14.54 o 
   0   7   6      448.24      480.94     12.59 o 
   1   7   6        3.85       12.76      2.59 o 
   2   7   6       51.27       51.78      2.21 o 
   3   7   6        8.14        8.43      3.15 o 
   4   7   6      512.61      536.00     13.02 o 
   5   7   6        6.00        3.98      0.83 o 
   6   7   6       33.97       48.57      4.57 o 
   7   7   6       22.07       22.15      1.64 o 
   8   7   6        0.41        2.42      1.15 o 
   9   7   6      144.52      161.74      5.89 o 
  10   7   6      114.74      126.83      4.84 o 
  11   7   6       34.46       31.20      2.60 o 
  12   7   6       74.59       76.97      4.49 o 
  13   7   6       55.81       48.66      3.79 o 
  14   7   6      312.90      325.18     11.52 o 
  15   7   6        4.27        4.00      2.36 o 
 -15   8   6        0.38        0.49      2.36 o 
 -14   8   6       53.63       50.91      4.56 o 
 -13   8   6      520.33      526.74     27.08 o 
 -12   8   6       55.61       53.85      5.11 o 
 -11   8   6       48.50       51.73      4.22 o 
 -10   8   6       57.52       53.20      3.96 o 
  -9   8   6       31.23       35.28      3.87 o 
  -8   8   6      139.20      136.94      7.34 o 
  -7   8   6       58.85       54.72      4.55 o 
  -6   8   6        7.52        7.95      1.63 o 
  -5   8   6      363.37      389.52     13.13 o 
  -4   8   6     1149.91     1154.56     35.23 o 
  -3   8   6      320.00      303.10      9.60 o 
  -2   8   6       70.45       64.59      4.06 o 
  -1   8   6     1012.16     1070.80     30.68 o 
   0   8   6        2.72        8.94      1.02 o 
   1   8   6      169.37      176.79      7.25 o 
   2   8   6      211.95      213.76      5.52 o 
   3   8   6        0.12        0.62      0.69 o 
   4   8   6       12.85       16.20      1.40 o 
   5   8   6        6.69        9.66      1.00 o 
   6   8   6      640.01      630.87     14.54 o 
   7   8   6       84.36       66.11      5.22 o 
   8   8   6       77.55       79.06      3.34 o 
   9   8   6       17.51       12.32      1.90 o 
  10   8   6      135.10      138.17      5.10 o 
  11   8   6        1.99        5.34      1.61 o 
  12   8   6        1.96        3.13      1.59 o 
  13   8   6       43.97       44.30      3.78 o 
  14   8   6        0.87        3.64      1.88 o 
 -15   9   6        7.55        8.91      2.78 o 
 -14   9   6       13.06       13.11      2.84 o 
 -13   9   6       22.46       21.47      3.20 o 
 -12   9   6       13.80       11.47      3.10 o 
 -11   9   6        0.81       -1.26      1.74 o 
 -10   9   6      132.85      129.11     18.10 o 
  -9   9   6        0.25        2.31      2.11 o 
  -8   9   6       16.91       25.31      3.41 o 
  -7   9   6        7.02        5.76      2.13 o 
  -6   9   6        7.52        5.77      1.55 o 
  -5   9   6      432.94      390.54     13.30 o 
  -4   9   6      181.47      183.52      7.74 o 
  -3   9   6       27.56       24.31      2.73 o 
  -2   9   6      354.36      329.30     11.12 o 
  -1   9   6      487.83      492.00     13.42 o 
   0   9   6       73.71       31.12      1.96 o 
   1   9   6     1054.00     1080.51     23.80 o 
   2   9   6      159.41      130.93      3.59 o 
   3   9   6       39.63       46.84      1.97 o 
   4   9   6       12.74       15.50      1.22 o 
   5   9   6      227.24      200.40      6.42 o 
   6   9   6      112.74       84.81      4.70 o 
   7   9   6      307.84      285.57      8.51 o 
   8   9   6        2.74        4.15      1.45 o 
   9   9   6        4.60        5.82      1.14 o 
  10   9   6      139.25      139.35      4.94 o 
  11   9   6       30.29       27.06      4.53 o 
  12   9   6        0.02       -1.77      1.77 o 
  13   9   6       10.93        9.17      2.82 o 
  14   9   6       17.95       11.12      3.20 o 
 -15  10   6       91.95       88.82      7.20 o 
 -14  10   6       16.07       20.06      4.36 o 
 -13  10   6      306.90      313.39     12.40 o 
 -12  10   6      117.32      121.46     10.31 o 
 -11  10   6       15.30       15.01      2.65 o 
 -10  10   6       76.97       85.69      6.49 o 
  -9  10   6       42.49       51.69      4.92 o 
  -8  10   6       30.12       32.13      3.82 o 
  -7  10   6        8.90        8.30      2.40 o 
  -6  10   6      149.12      131.30      7.08 o 
  -5  10   6      135.33      139.44      6.02 o 
  -4  10   6      396.58      369.54     12.69 o 
  -3  10   6      657.10      655.75     20.70 o 
  -2  10   6       13.88       15.54      1.84 o 
  -1  10   6      139.96      135.90      4.54 o 
   0  10   6       81.60       84.18      5.05 o 
   1  10   6       30.74       38.76      2.63 o 
   2  10   6        0.70       -0.10      1.22 o 
   3  10   6        7.13        5.65      1.07 o 
   4  10   6      254.18      256.84      7.25 o 
   5  10   6      174.39      146.35      4.54 o 
   6  10   6       28.41       32.82      2.06 o 
   7  10   6        3.07        4.74      1.80 o 
   8  10   6        1.59        1.00      1.35 o 
   9  10   6       78.94       73.59      6.53 o 
  10  10   6       86.36       72.34      4.31 o 
  11  10   6        0.29       -0.85      1.76 o 
  12  10   6       12.63       10.34      2.48 o 
  13  10   6        0.04        0.72      2.34 o 
 -14  11   6       44.38       59.76      4.91 o 
 -13  11   6        9.83       10.66      2.60 o 
 -12  11   6       11.22        8.74      2.88 o 
 -11  11   6        2.30       -1.24      1.88 o 
 -10  11   6       28.94       29.87      4.09 o 
  -9  11   6        1.76        2.90      2.27 o 
  -8  11   6       88.33      109.32      6.76 o 
  -7  11   6       51.70       43.18      4.25 o 
  -6  11   6       23.47       22.08      3.22 o 
  -5  11   6      158.28      180.45      7.30 o 
  -4  11   6      111.42      111.56      5.12 o 
  -3  11   6        5.45        3.22      1.32 o 
  -2  11   6       56.17       46.44      4.66 o 
  -1  11   6       12.14        4.83      1.25 o 
   0  11   6       14.52       10.20      1.32 o 
   1  11   6      124.35      121.20      5.67 o 
   2  11   6       29.63       21.76      2.52 o 
   3  11   6      253.12      245.46      8.02 o 
   4  11   6      538.23      531.13     14.93 o 
   5  11   6       31.11       32.61      3.61 o 
   6  11   6       96.53      100.11      3.65 o 
   7  11   6       48.44       44.09      2.63 o 
   8  11   6       27.17       24.48      2.21 o 
   9  11   6       10.69       13.94      2.61 o 
  10  11   6       21.12       22.08      3.29 o 
  11  11   6        2.47        6.62      2.10 o 
  12  11   6        1.37       -0.81      1.96 o 
  13  11   6       10.08        6.59      2.75 o 
 -13  12   6       26.61       29.74      4.00 o 
 -12  12   6       14.96       22.97      3.54 o 
 -11  12   6       67.63       71.13      5.54 o 
 -10  12   6      156.67      144.04      8.49 o 
  -9  12   6        3.06        4.84      2.60 o 
  -8  12   6      118.99      126.15      7.38 o 
  -7  12   6        0.02        1.23      1.89 o 
  -6  12   6      185.74      187.65      9.11 o 
  -5  12   6       15.24       20.84      3.48 o 
  -4  12   6       82.79       76.10      4.17 o 
  -3  12   6       55.37       50.02      3.09 o 
  -2  12   6        7.57        9.99      2.38 o 
  -1  12   6        8.47       10.59      1.77 o 
   0  12   6       88.11       75.87      4.57 o 
   1  12   6       10.28       13.16      2.26 o 
   2  12   6      176.65      148.13     10.47 o 
   3  12   6        2.91        5.19      1.66 o 
   4  12   6      273.12      273.75      9.91 o 
   5  12   6       30.24       30.93      3.01 o 
   6  12   6       16.47       16.28      2.23 o 
   7  12   6        1.41        1.88      1.24 o 
   8  12   6        0.91        0.91      1.37 o 
   9  12   6       10.18        8.37      2.00 o 
  10  12   6       30.80       27.38      2.89 o 
  11  12   6       20.82       22.29      3.24 o 
  12  12   6       15.94       11.87      2.62 o 
 -13  13   6      294.95      297.73     11.81 o 
 -12  13   6       18.18       21.97      3.90 o 
 -11  13   6        9.42        5.55      4.60 o 
 -10  13   6       53.75       51.50      6.16 o 
  -9  13   6       98.48      107.57      7.31 o 
  -8  13   6       19.70       24.86      3.67 o 
  -7  13   6        7.84        6.96      2.50 o 
  -6  13   6       33.92       28.26      3.42 o 
  -5  13   6      157.70      168.54      8.21 o 
  -4  13   6        2.93        1.46      1.21 o 
  -3  13   6      332.62      336.49     14.48 o 
  -2  13   6      355.38      348.65     14.87 o 
  -1  13   6       41.31       47.30      5.51 o 
   0  13   6      279.98      283.59     10.90 o 
   1  13   6       28.22       31.90      3.22 o 
   2  13   6        9.93       16.83      2.53 o 
   3  13   6       56.58       51.14      7.73 o 
   4  13   6      164.22      173.29      7.16 o 
   5  13   6        3.17        1.25      1.56 o 
   6  13   6      278.16      248.06      8.89 o 
   7  13   6       44.24       41.12      3.29 o 
   8  13   6       16.89       13.97      1.96 o 
   9  13   6       33.79       37.29      3.36 o 
  10  13   6       20.98       19.82      2.62 o 
  11  13   6        1.89        0.96      1.97 o 
  12  13   6        6.05        8.85      3.34 o 
 -12  14   6       34.51       39.76      6.95 o 
 -11  14   6      147.83      162.17     10.95 o 
 -10  14   6        9.95       11.12      3.82 o 
  -9  14   6       42.10       37.07      6.38 o 
  -8  14   6      330.00      345.86     17.46 o 
  -7  14   6       37.25       39.42      4.11 o 
  -6  14   6      254.88      265.49     11.65 o 
  -5  14   6        5.52       10.38      3.88 o 
  -4  14   6        1.79        3.77      2.27 o 
  -3  14   6        1.08        3.02      3.19 o 
  -2  14   6       13.65       11.15      2.93 o 
  -1  14   6       86.91       88.10      9.10 o 
   0  14   6        0.23        0.54      1.66 o 
   1  14   6       14.36       13.32      2.47 o 
   2  14   6       31.95       36.12      3.61 o 
   3  14   6      216.27      213.75     10.51 o 
   4  14   6       85.20       77.20      6.25 o 
   5  14   6       72.90       74.24      4.55 o 
   6  14   6       18.86       20.28      4.73 o 
   7  14   6      142.22      132.62      6.23 o 
   8  14   6        0.16        1.22      1.59 o 
   9  14   6      146.03      178.53      9.68 o 
  10  14   6      128.25      114.88      5.96 o 
  11  14   6        2.18        1.29      2.10 o 
 -11  15   6        4.71       14.31      6.43 o 
 -10  15   6       39.61       43.70      5.55 o 
  -9  15   6       16.12       18.15      3.92 o 
  -8  15   6       80.85       87.48      6.80 o 
  -7  15   6       99.35      105.31     10.34 o 
  -6  15   6       24.65       24.19      7.64 o 
  -5  15   6      157.27      154.76     11.60 o 
  -4  15   6       44.67       47.45      7.36 o 
  -3  15   6        8.92       13.16      4.27 o 
  -2  15   6       17.93       18.27      3.35 o 
  -1  15   6      212.64      210.80     10.62 o 
   0  15   6       56.71       61.42      8.62 o 
   1  15   6      310.05      333.87     12.81 o 
   2  15   6        2.62        7.01      2.80 o 
   3  15   6       92.66       78.04      6.82 o 
   4  15   6      380.22      388.67     16.79 o 
   5  15   6        6.78        3.39      3.83 o 
   6  15   6        3.52        3.99      3.63 o 
   7  15   6      104.70       92.75     13.47 o 
   8  15   6      442.24      449.95     21.13 o 
   9  15   6       19.51       22.42      8.15 o 
  10  15   6       10.55        7.81      4.12 o 
 -10  16   6       59.87       79.06      6.73 o 
  -9  16   6       45.19       45.63      4.65 o 
  -8  16   6       30.10       22.90      8.11 o 
  -7  16   6        9.67       18.52      7.45 o 
  -6  16   6       18.53       23.28      7.71 o 
  -5  16   6        0.14        4.11      5.13 o 
  -4  16   6       82.38       99.39     13.81 o 
  -3  16   6       22.93       27.29      7.78 o 
  -2  16   6       17.68       21.06      3.70 o 
  -1  16   6      119.13      133.77      8.12 o 
   0  16   6        2.63       -0.84      2.13 o 
   1  16   6       74.85       84.69      5.90 o 
   2  16   6       30.56       32.86      4.42 o 
   3  16   6       48.03       46.14      6.30 o 
   4  16   6       50.86       56.04      6.81 o 
   5  16   6       18.96       21.49      6.66 o 
   6  16   6      113.19      102.38      7.21 o 
   7  16   6       20.61       23.53      4.02 o 
   8  16   6        0.69       -2.46      2.46 o 
   9  16   6        1.20       11.31      4.50 o 
  -9  17   6       60.76       61.35     11.60 o 
  -8  17   6        0.91       -1.80      5.63 o 
  -7  17   6        9.18        9.35      6.43 o 
  -6  17   6       24.00       15.73      7.85 o 
  -5  17   6        2.68        3.61      5.75 o 
  -4  17   6        9.20        7.67      5.93 o 
  -3  17   6       38.79       48.75      9.78 o 
  -2  17   6      115.45      124.98     16.22 o 
  -1  17   6       88.32       81.10      8.25 o 
   0  17   6       15.16       14.59      3.56 o 
   1  17   6       41.98       35.41      5.74 o 
   2  17   6      139.15      126.28     10.36 o 
   3  17   6       56.04       65.37     10.97 o 
   4  17   6       31.96       36.94      7.23 o 
   5  17   6       24.06       23.81      7.06 o 
   6  17   6        0.25        3.52      4.73 o 
   7  17   6        0.71        0.67      2.72 o 
   8  17   6        0.78       -1.58      2.74 o 
  -7  18   6       41.12       44.52     10.10 o 
  -6  18   6       93.29      100.01     14.92 o 
  -5  18   6      337.82      368.21     30.06 o 
  -4  18   6        0.23       -1.33      4.60 o 
  -3  18   6       15.32       15.15      6.53 o 
  -2  18   6        1.24        5.14      5.52 o 
  -1  18   6       90.47       90.76      8.93 o 
   0  18   6       68.91       71.07      7.96 o 
   1  18   6       41.74       42.01      6.36 o 
   2  18   6       15.34       16.83      4.82 o 
   3  18   6        0.12        2.64      3.61 o 
   4  18   6        9.01        7.37      6.17 o 
   5  18   6       22.97       15.31      6.25 o 
   6  18   6       39.88       44.53      9.20 o 
  -5  19   6       34.41       36.17      9.81 o 
  -4  19   6       31.18       29.21      8.71 o 
  -3  19   6        5.71        2.58      5.55 o 
  -2  19   6       40.79       63.15     11.85 o 
  -1  19   6      119.99      149.57     14.07 o 
   0  19   6       45.35       49.97      7.12 o 
   1  19   6       14.16       17.11      4.93 o 
   2  19   6      344.61      377.53     20.86 o 
   3  19   6        8.08       11.73      4.50 o 
   4  19   6        7.80       10.06      5.97 o 
 -17   1   7       10.58       11.86      8.84 o 
 -16   1   7       94.21       90.38      7.81 o 
 -15   1   7      101.75       95.77      5.93 o 
 -14   1   7        0.39       -1.46      1.92 o 
 -13   1   7        0.37       -1.37      1.38 o 
 -12   1   7       36.06       36.44      2.61 o 
 -11   1   7      160.74      152.34      5.77 o 
 -10   1   7        1.65        1.33      1.19 o 
  -9   1   7      208.25      216.94      6.60 o 
  -8   1   7      948.23      882.44     20.81 o 
  -7   1   7      139.55      131.69      4.00 o 
  -6   1   7        1.75        4.16      0.79 o 
  -5   1   7      151.87      165.41      5.18 o 
  -4   1   7       11.88       18.42      1.89 o 
  -3   1   7      328.26      404.81     15.74 o 
  -2   1   7      456.55      485.92     17.53 o 
  -1   1   7      347.85      386.50     17.21 o 
   0   1   7      565.25      658.91     17.97 o 
   1   1   7     2227.64     2368.26     56.23 o 
   2   1   7       70.63       90.43      3.35 o 
   3   1   7      362.69      370.38      8.65 o 
   4   1   7      217.27      244.88      4.96 o 
   5   1   7       52.20       61.76      1.85 o 
   6   1   7        7.75       11.34      2.29 o 
   7   1   7        5.73       10.07      1.08 o 
   8   1   7       98.84      118.62      3.67 o 
   9   1   7      163.99      170.63      5.13 o 
  10   1   7       30.95       34.84      2.92 o 
  11   1   7      153.63      157.21      7.43 o 
  12   1   7        0.23        3.14      2.09 o 
  13   1   7       73.01       79.70      7.45 o 
  14   1   7        0.45       -0.41      2.73 o 
  15   1   7        5.86        2.76      3.36 o 
 -17   2   7       47.69       45.73      5.91 o 
 -16   2   7        3.25        2.15      2.35 o 
 -15   2   7       31.15       35.30      4.03 o 
 -14   2   7      435.55      427.08     16.02 o 
 -13   2   7        0.14       -0.11      1.47 o 
 -12   2   7       78.89       81.02      4.97 o 
 -11   2   7       22.25       30.07      2.49 o 
 -10   2   7        8.28        9.54      2.02 o 
  -9   2   7     1427.97     1304.25     32.63 o 
  -8   2   7      184.71      158.97      4.71 o 
  -7   2   7        5.42        1.53      0.81 o 
  -6   2   7      101.92      100.09      3.37 o 
  -5   2   7      235.40      284.35     10.77 o 
  -4   2   7      317.78      277.64      8.65 o 
  -3   2   7     1876.48     1964.71     57.33 o 
  -2   2   7      235.42      250.96      9.44 o 
  -1   2   7     1623.37     1739.55     45.58 o 
   0   2   7       62.59       67.21      5.66 o 
   1   2   7     6639.16     7246.18    186.49 o 
   2   2   7      889.74     1045.59     40.04 o 
   3   2   7      347.93      372.38      8.08 o 
   4   2   7      105.64      104.36      4.22 o 
   5   2   7       68.37       76.17      2.10 o 
   6   2   7       33.37       33.25      1.54 o 
   7   2   7       37.98       36.71      1.82 o 
   8   2   7      312.30      316.92      7.90 o 
   9   2   7      279.10      270.99     11.17 o 
  10   2   7      469.41      453.89     12.80 o 
  11   2   7       23.07       27.18      3.15 o 
  12   2   7      143.07      137.65      7.04 o 
  13   2   7        9.20       11.24      2.74 o 
  14   2   7       34.62       40.74      8.24 o 
  15   2   7        0.83        0.34      3.21 o 
 -16   3   7        4.94        1.28      2.30 o 
 -15   3   7        6.94        7.45      2.54 o 
 -14   3   7       29.93       28.02      2.99 o 
 -13   3   7      644.41      660.73     19.85 o 
 -12   3   7      121.72      137.60      5.71 o 
 -11   3   7      221.51      229.50      9.20 o 
 -10   3   7       71.32       82.49      4.43 o 
  -9   3   7      344.49      321.28      9.10 o 
  -8   3   7      482.64      483.18     11.12 o 
  -7   3   7     1380.07     1294.31     30.51 o 
  -6   3   7      489.89      419.53      9.88 o 
  -5   3   7       56.77       51.75      2.08 o 
  -4   3   7     2283.53     2411.88     62.99 o 
  -3   3   7        4.08        2.68      0.76 o 
  -2   3   7        6.33       13.02      1.36 o 
  -1   3   7      289.43      262.05     10.77 o 
   0   3   7      313.26      312.27     10.43 o 
   1   3   7        2.71       48.08      2.42 o 
   2   3   7     3644.38     3994.08     79.16 o 
   3   3   7      519.90      573.28     14.15 o 
   4   3   7      421.47      503.46     14.87 o 
   5   3   7      321.74      327.48     17.33 o 
   6   3   7       97.75       96.46      3.09 o 
   7   3   7       17.25       22.95      1.94 o 
   8   3   7      543.00      557.85     13.89 o 
   9   3   7      503.19      515.25     14.20 o 
  10   3   7       37.47       43.37      4.67 o 
  11   3   7       83.26       77.42      4.92 o 
  12   3   7       17.80       25.25      5.22 o 
  13   3   7       34.88       53.92      7.04 o 
  14   3   7        9.62       10.33      3.34 o 
  15   3   7       18.37       11.75      5.35 o 
 -16   4   7       17.32       15.18      3.35 o 
 -15   4   7        1.18        2.29      2.04 o 
 -14   4   7       57.52       59.07      4.50 o 
 -13   4   7        6.37        4.71      1.86 o 
 -12   4   7       57.27       54.26      4.66 o 
 -11   4   7        7.01       12.46      2.42 o 
 -10   4   7        9.69       12.55      2.02 o 
  -9   4   7       18.22       18.57      2.02 o 
  -8   4   7        3.32        0.86      1.12 o 
  -7   4   7      670.90      696.33     17.55 o 
  -6   4   7       17.08       20.44      1.77 o 
  -5   4   7        6.49        3.69      1.04 o 
  -4   4   7      714.87      796.93     24.44 o 
  -3   4   7      553.06      627.79     19.50 o 
  -2   4   7       76.73       79.61      6.43 o 
  -1   4   7        0.00        5.60      0.85 o 
   0   4   7        8.98       12.12      2.21 o 
   1   4   7     1925.42     2091.96     44.92 o 
   2   4   7       78.67       86.72      4.79 o 
   3   4   7      819.88      949.44     22.84 o 
   4   4   7       11.85       28.86      1.59 o 
   5   4   7      139.24      140.73      5.48 o 
   6   4   7      342.50      372.07     16.79 o 
   7   4   7       33.21       32.75      1.89 o 
   8   4   7       25.32       28.08      2.46 o 
   9   4   7       72.46       72.15      9.21 o 
  10   4   7       18.47       24.66      2.30 o 
  11   4   7       73.95       68.79      4.09 o 
  12   4   7        0.06       -1.14      1.81 o 
  13   4   7       96.36       90.76      6.72 o 
  14   4   7       15.67       13.20      3.50 o 
  15   4   7       28.16       27.95      4.62 o 
 -16   5   7        9.71       11.34      3.25 o 
 -15   5   7      222.07      221.95      9.38 o 
 -14   5   7        6.25        4.28      1.96 o 
 -13   5   7        4.89        3.35      1.88 o 
 -12   5   7        8.72        5.90      2.61 o 
 -11   5   7      294.92      301.05     11.48 o 
 -10   5   7       11.19       12.81      2.26 o 
  -9   5   7       13.87        8.97      1.55 o 
  -8   5   7        5.64        7.39      1.82 o 
  -7   5   7       77.45       90.40      3.79 o 
  -6   5   7      278.77      293.04      8.89 o 
  -5   5   7        7.98        6.58      1.08 o 
  -4   5   7        3.10       13.05      2.63 o 
  -3   5   7       32.06       46.84      3.05 o 
  -2   5   7      286.90      293.41      7.83 o 
  -1   5   7      131.50      115.89      6.08 o 
   0   5   7       13.28        6.14      0.83 o 
   1   5   7       90.22      102.92      3.05 o 
   2   5   7      297.61      296.81      7.63 o 
   3   5   7      236.07      235.68      6.76 o 
   4   5   7       39.26       58.29      3.83 o 
   5   5   7       47.45       49.71      1.95 o 
   6   5   7        7.02        9.04      1.10 o 
   7   5   7       54.93       54.68      2.38 o 
   8   5   7       64.87       74.26      2.92 o 
   9   5   7       27.25       27.23      2.26 o 
  10   5   7       51.25       40.88      2.89 o 
  11   5   7        2.96        1.98      1.90 o 
  12   5   7       29.66       23.98      3.39 o 
  13   5   7       22.84       20.26      3.07 o 
  14   5   7        0.89        0.87      2.63 o 
  15   5   7        4.66        1.29      3.01 o 
 -16   6   7        0.00       -0.82      1.86 o 
 -15   6   7        2.28        1.96      1.89 o 
 -14   6   7       33.19       38.60      3.42 o 
 -13   6   7        0.28       -0.15      1.53 o 
 -12   6   7        2.64        0.91      1.59 o 
 -11   6   7        2.50        1.00      1.48 o 
 -10   6   7        7.13        6.40      1.49 o 
  -9   6   7        0.89        3.93      1.65 o 
  -8   6   7       25.63       29.18      2.48 o 
  -7   6   7      274.88      274.89      8.51 o 
  -6   6   7       25.86       27.70      1.93 o 
  -5   6   7       18.44       17.37      2.43 o 
  -4   6   7     1269.09     1253.56     30.13 o 
  -3   6   7       17.56       26.49      1.42 o 
  -2   6   7      233.67      239.15      6.61 o 
  -1   6   7      138.41      141.38      4.30 o 
   0   6   7      204.57      212.05      6.93 o 
   2   6   7       10.87       21.74      1.68 o 
   3   6   7      102.53      117.73      4.38 o 
   4   6   7       75.89       67.94      2.74 o 
   5   6   7      113.35      122.19      5.57 o 
   6   6   7      768.39      762.43     18.13 o 
   7   6   7       20.01       21.50      3.69 o 
   8   6   7       38.68       38.62      2.33 o 
   9   6   7       21.88       24.89      2.17 o 
  10   6   7        0.53       -0.26      1.28 o 
  11   6   7       10.10        9.35      1.89 o 
  12   6   7        4.74        5.08      1.98 o 
  13   6   7       95.73      103.27      5.57 o 
  14   6   7       12.76       12.69      3.42 o 
  15   6   7        0.04       -0.87      2.75 o 
 -16   7   7        0.66        1.73      2.81 o 
 -15   7   7       66.64       66.92      5.04 o 
 -14   7   7        0.48        0.15      1.46 o 
 -13   7   7       68.82       75.07      3.93 o 
 -12   7   7        0.01        0.63      1.36 o 
 -11   7   7       26.07       34.12      2.59 o 
 -10   7   7       18.71       14.42      1.73 o 
  -9   7   7       67.19       60.07      3.78 o 
  -8   7   7       18.28       11.56      1.57 o 
  -7   7   7        0.00       -0.08      0.83 o 
  -6   7   7     1080.54     1011.88     31.23 o 
  -5   7   7      187.22      172.10      6.78 o 
  -4   7   7      234.64      178.09      6.87 o 
  -3   7   7      180.76      164.74      5.60 o 
  -2   7   7       83.52       93.39      4.62 o 
  -1   7   7        5.16        9.34      1.06 o 
   0   7   7       48.22       43.51      2.89 o 
   1   7   7       18.42       22.61      3.17 o 
   2   7   7       36.95       35.04      1.66 o 
   3   7   7       37.11       38.49      1.86 o 
   4   7   7      121.31      147.88      6.02 o 
   5   7   7      129.76      134.05      4.15 o 
   6   7   7      503.41      503.64     12.45 o 
   7   7   7      220.22      213.66      6.10 o 
   8   7   7      124.13      129.75      8.32 o 
   9   7   7        2.87        1.98      1.40 o 
  10   7   7        0.19        2.01      1.39 o 
  11   7   7       22.46       23.72      2.39 o 
  12   7   7        0.63        1.43      1.64 o 
  13   7   7        1.32        5.59      2.08 o 
  14   7   7       11.69        7.93      2.39 o 
 -15   8   7       12.17        9.26      3.03 o 
 -14   8   7        5.95        4.38      2.47 o 
 -13   8   7       30.07       42.16      7.96 o 
 -12   8   7       37.25       40.62     10.65 o 
 -11   8   7        4.80        4.73      2.11 o 
 -10   8   7      108.89      119.18      8.81 o 
  -9   8   7        3.79        2.54      2.04 o 
  -8   8   7        2.96        1.11      1.86 o 
  -7   8   7        0.01       -0.16      1.63 o 
  -6   8   7      774.42      736.37     23.34 o 
  -5   8   7     1141.80     1058.38     32.66 o 
  -4   8   7       41.94       35.11      2.80 o 
  -3   8   7       60.10       43.39      4.54 o 
  -2   8   7      516.35      519.96     14.91 o 
  -1   8   7        0.52        0.37      0.89 o 
   0   8   7       12.00       13.65      0.99 o 
   1   8   7     2472.46     2356.56     54.37 o 
   2   8   7      191.78      153.84      7.98 o 
   3   8   7      114.22      108.20      3.21 o 
   4   8   7      447.55      448.64     10.34 o 
   5   8   7      156.45      155.50      4.95 o 
   6   8   7       22.93       42.82      2.51 o 
   7   8   7       35.97       34.43      2.11 o 
   8   8   7       21.71       24.23      3.14 o 
   9   8   7        1.53        5.50      1.46 o 
  10   8   7      208.74      228.57     11.33 o 
  11   8   7       19.84       25.18      4.58 o 
  12   8   7      244.09      242.87      8.04 o 
  13   8   7      149.26      152.73      6.53 o 
  14   8   7        2.01        2.45      1.93 o 
 -15   9   7       57.47       59.82      5.15 o 
 -14   9   7        5.18        4.51      2.41 o 
 -13   9   7       86.88       86.02      5.64 o 
 -12   9   7        7.63        9.44      2.91 o 
 -11   9   7        1.70       -0.18      1.90 o 
 -10   9   7      294.36      325.47     17.78 o 
  -9   9   7        2.91        4.60      2.27 o 
  -8   9   7        2.82        3.12      2.11 o 
  -7   9   7        1.11        1.72      1.88 o 
  -6   9   7       98.49       75.94      4.30 o 
  -5   9   7      364.93      365.41     12.65 o 
  -4   9   7      309.16      320.84     11.27 o 
  -3   9   7      866.93      765.40     21.41 o 
  -2   9   7       32.02       34.67      4.30 o 
  -1   9   7      352.66      356.00     11.91 o 
   0   9   7      584.47      581.08     15.69 o 
   1   9   7      607.92      503.00     12.38 o 
   2   9   7       17.91       19.01      1.33 o 
   3   9   7       79.35       72.90      2.46 o 
   4   9   7       25.80       19.27      1.38 o 
   5   9   7       98.45       74.74      4.82 o 
   6   9   7        5.29        4.64      1.08 o 
   7   9   7       31.30       24.94      2.92 o 
   8   9   7       58.43       65.17      6.33 o 
   9   9   7       39.17       43.00      3.32 o 
  10   9   7       16.74       16.55      1.85 o 
  11   9   7      385.55      380.52     11.13 o 
  12   9   7        0.30        0.79      1.98 o 
  13   9   7        0.96        0.99      2.42 o 
  14   9   7        9.96        9.16      3.21 o 
 -14  10   7       54.20       48.31      4.46 o 
 -13  10   7      128.46      118.87      7.50 o 
 -12  10   7       28.86       30.98      9.87 o 
 -11  10   7      477.67      505.16     18.88 o 
 -10  10   7       52.25       54.42      6.66 o 
  -9  10   7       15.51       12.54      2.91 o 
  -8  10   7        9.63        9.02      2.63 o 
  -7  10   7      240.62      217.63     10.26 o 
  -6  10   7       72.89       62.75      4.06 o 
  -5  10   7        2.16        3.56      1.54 o 
  -4  10   7       86.88       81.62      4.40 o 
  -3  10   7       29.29       30.40      3.39 o 
  -2  10   7       56.14       52.16      5.08 o 
  -1  10   7       24.46       32.62      4.98 o 
   0  10   7      908.27      852.53     22.51 o 
   1  10   7      136.81      118.48      4.08 o 
   2  10   7      113.26      109.20      3.84 o 
   3  10   7        1.28       -0.01      0.77 o 
   4  10   7      181.84      195.28      7.45 o 
   5  10   7       33.61       27.39      3.71 o 
   6  10   7      106.42       95.85      3.88 o 
   7  10   7        0.46        0.31      1.39 o 
   8  10   7        9.69       11.43      1.93 o 
   9  10   7       25.97       25.97      2.70 o 
  10  10   7       14.16       11.51      2.24 o 
  11  10   7        4.58        1.56      1.94 o 
  12  10   7        3.19        4.83      2.29 o 
  13  10   7        0.18       -1.32      2.29 o 
 -14  11   7       63.99       69.10      5.40 o 
 -13  11   7       16.35       18.02      2.98 o 
 -12  11   7       20.15       19.89      3.52 o 
 -11  11   7       46.17       42.57      4.00 o 
 -10  11   7        5.92        6.05      2.86 o 
  -9  11   7      160.44      189.44      9.80 o 
  -8  11   7      217.83      228.57     10.96 o 
  -7  11   7       22.05       30.46      3.75 o 
  -6  11   7      179.74      150.46      7.89 o 
  -5  11   7        5.26        6.80      1.74 o 
  -4  11   7      148.83      125.76      5.70 o 
  -3  11   7       57.88       68.13      5.35 o 
  -2  11   7       13.35       11.65      1.73 o 
  -1  11   7        0.55        5.15      1.91 o 
   0  11   7      290.93      278.95      9.50 o 
   1  11   7      155.29      140.48      8.68 o 
   2  11   7        3.27        5.24      1.31 o 
   3  11   7       65.90       60.79      2.73 o 
   4  11   7       56.67       52.54      5.76 o 
   5  11   7        0.58        1.00      1.07 o 
   6  11   7        1.47        2.36      1.21 o 
   7  11   7        2.67        2.30      1.55 o 
   8  11   7       30.15       31.35      3.69 o 
   9  11   7        2.38        2.07      1.81 o 
  10  11   7        5.50        6.34      2.07 o 
  11  11   7        3.11        0.52      1.93 o 
  12  11   7       15.31       10.26      2.56 o 
  13  11   7       23.80       22.63      3.68 o 
 -13  12   7       44.76       46.80      4.21 o 
 -12  12   7       28.94       29.16      4.01 o 
 -11  12   7        1.10       -0.69      4.02 o 
 -10  12   7        3.21        3.65      3.19 o 
  -9  12   7       35.10       25.85      3.94 o 
  -8  12   7       26.52       30.27      3.96 o 
  -7  12   7       59.66       63.79      5.38 o 
  -6  12   7       92.79       92.86      6.16 o 
  -5  12   7       22.41       21.10      2.50 o 
  -4  12   7        7.13       11.78      2.02 o 
  -3  12   7        9.92        6.88      1.44 o 
  -2  12   7       20.54       21.23      3.31 o 
  -1  12   7       48.33       50.39      4.47 o 
   0  12   7        0.61        2.05      1.26 o 
   1  12   7        8.01        8.87      2.91 o 
   2  12   7       15.57       20.99      2.71 o 
   3  12   7       12.04       13.94      2.01 o 
   4  12   7      385.75      384.07     12.21 o 
   5  12   7       34.08       39.82      2.29 o 
   6  12   7        1.33        4.05      1.37 o 
   7  12   7       15.51       13.75      1.93 o 
   8  12   7       51.14       53.00      3.88 o 
   9  12   7       42.27       38.07      4.18 o 
  10  12   7        7.55       12.99      2.39 o 
  11  12   7       13.16       13.56      2.62 o 
  12  12   7        2.29        1.29      2.14 o 
 -12  13   7        2.56        2.64      2.60 o 
 -11  13   7        1.92       -0.12      4.07 o 
 -10  13   7        1.04       -1.48      2.80 o 
  -9  13   7      139.73      141.62     19.93 o 
  -8  13   7        0.53       -1.12      2.79 o 
  -7  13   7      122.39      122.14      7.20 o 
  -6  13   7       38.59       38.97      4.08 o 
  -5  13   7        0.61        1.20      1.73 o 
  -4  13   7        0.11        0.62      1.31 o 
  -3  13   7       32.63       28.94      3.71 o 
  -2  13   7        2.83        3.52      2.18 o 
  -1  13   7       41.49       35.74      4.05 o 
   0  13   7        0.38        0.54      1.40 o 
   1  13   7      112.37       90.32      4.41 o 
   2  13   7      256.07      252.71     11.62 o 
   3  13   7       70.56       75.66      7.22 o 
   4  13   7      336.17      354.56     15.15 o 
   5  13   7       24.85       24.59      4.31 o 
   6  13   7       47.78       58.15      2.99 o 
   7  13   7        0.03        1.05      1.44 o 
   8  13   7        0.08        2.52      1.73 o 
   9  13   7      179.32      201.28     12.72 o 
  10  13   7       20.15       21.46      2.78 o 
  11  13   7       28.20       27.73      3.23 o 
 -12  14   7      208.81      209.30     17.79 o 
 -11  14   7       11.81       14.22      5.57 o 
 -10  14   7        0.29        3.38      3.19 o 
  -9  14   7        0.15       -1.75      2.77 o 
  -8  14   7       61.81       69.04      6.61 o 
  -7  14   7       68.84       68.77      5.43 o 
  -6  14   7       40.49       48.01      7.23 o 
  -5  14   7      150.61      168.42      8.07 o 
  -4  14   7       57.38       54.47      5.96 o 
  -3  14   7        8.04        7.64      2.66 o 
  -2  14   7      351.75      360.26     17.49 o 
  -1  14   7       25.68       26.15      3.69 o 
   0  14   7        0.01        1.36      1.39 o 
   1  14   7       22.46       20.67      3.34 o 
   2  14   7        3.29        5.67      3.21 o 
   3  14   7      509.83      521.53     32.41 o 
   4  14   7        0.20        4.63      3.15 o 
   5  14   7       22.46       19.50      3.01 o 
   6  14   7       40.46       43.77      6.32 o 
   7  14   7       76.90       73.24      5.77 o 
   8  14   7       70.14       73.64      4.34 o 
   9  14   7      304.84      312.01     10.64 o 
  10  14   7       52.83       62.18      8.20 o 
  11  14   7        0.09        0.40      5.44 o 
 -11  15   7        0.02        3.08      4.18 o 
 -10  15   7       55.55       55.17      6.28 o 
  -9  15   7        5.14        4.02      3.71 o 
  -8  15   7      109.54      127.60      8.70 o 
  -7  15   7       22.67       24.73      3.48 o 
  -6  15   7       11.84       16.71      6.75 o 
  -5  15   7        0.33       -2.26      3.16 o 
  -4  15   7       14.76       10.86      4.17 o 
  -3  15   7      244.92      260.50     12.60 o 
  -2  15   7        4.88        4.50      2.57 o 
  -1  15   7      115.54      110.45      7.17 o 
   0  15   7       41.72       42.84      4.70 o 
   1  15   7        2.25        4.48      2.60 o 
   2  15   7        7.93        7.61      3.34 o 
   3  15   7        9.19        7.80      3.43 o 
   4  15   7        0.88        3.82      3.16 o 
   5  15   7       50.12       47.71      6.21 o 
   6  15   7       22.09       20.04      3.60 o 
   7  15   7       28.50       38.51      6.89 o 
   8  15   7      175.21      161.76      8.55 o 
   9  15   7       24.25       24.09      2.52 o 
  10  15   7       37.24       35.19      3.22 o 
 -10  16   7        4.70        8.86      3.29 o 
  -9  16   7       40.00       40.84      5.94 o 
  -8  16   7        0.39       -0.07      5.40 o 
  -7  16   7      217.60      217.39     20.30 o 
  -6  16   7        0.50       -2.99      4.73 o 
  -5  16   7        0.32        1.06      4.67 o 
  -4  16   7       41.86       37.77      9.09 o 
  -3  16   7        9.58       11.61      3.70 o 
  -2  16   7        1.98        1.78      3.41 o 
  -1  16   7      100.72      103.63      7.25 o 
   0  16   7        9.60       10.32      3.12 o 
   1  16   7        8.13        8.48      3.58 o 
   2  16   7        4.71        5.24      3.34 o 
   3  16   7       55.23       54.21      6.91 o 
   4  16   7        5.84        8.06      3.76 o 
   5  16   7       36.36       30.97      5.48 o 
   6  16   7        0.13        2.33      4.80 o 
   7  16   7       10.06        7.53      4.70 o 
   8  16   7      126.91      149.47     12.31 o 
  -8  17   7       79.94       74.65     12.92 o 
  -7  17   7       45.12       49.47     10.49 o 
  -6  17   7        2.49        5.33      6.03 o 
  -5  17   7        0.40        3.17      5.76 o 
  -4  17   7       17.27       12.13      6.10 o 
  -3  17   7        0.16       -0.12      4.47 o 
  -2  17   7        1.55       -2.87      4.40 o 
  -1  17   7       77.87       71.06      7.60 o 
   0  17   7      107.07      123.36      9.98 o 
   1  17   7       56.02       63.85      7.37 o 
   2  17   7       16.79       17.73      4.66 o 
   3  17   7       29.62       25.49      5.19 o 
   4  17   7       27.15       36.17      6.03 o 
   5  17   7        7.16        7.12      5.49 o 
   6  17   7       22.95       18.98      6.47 o 
   7  17   7        2.13        2.12      5.45 o 
  -7  18   7       68.66       70.37     12.51 o 
  -6  18   7      214.57      255.22     23.58 o 
  -5  18   7       45.74       41.30      9.88 o 
  -4  18   7        5.16        6.45      6.21 o 
  -3  18   7        9.12       21.19      7.48 o 
  -2  18   7        0.01       -4.40      4.72 o 
  -1  18   7       39.59       39.59      6.06 o 
   0  18   7        0.06       -2.99      2.99 o 
   1  18   7        8.54        6.38      3.98 o 
   2  18   7        7.59        3.63      3.82 o 
   3  18   7       35.76       37.15      6.15 o 
   4  18   7        0.11        0.43      3.53 o 
   5  18   7       35.65       21.24      7.03 o 
   6  18   7        8.70        9.86      6.03 o 
  -4  19   7        0.79       10.35      6.53 o 
  -3  19   7        1.20       -2.80      4.82 o 
  -2  19   7        1.34        0.46      5.54 o 
  -1  19   7        0.30        3.99      5.86 o 
   0  19   7        7.15        4.11      4.21 o 
   1  19   7       99.49      112.52     10.13 o 
   2  19   7        7.18        0.76      3.66 o 
   3  19   7       33.58       37.88      6.47 o 
 -16   0   8      403.36      396.59     28.36 o 
 -15   0   8        2.58       -3.13      3.93 o 
 -14   0   8      159.51      157.80      9.17 o 
 -13   0   8        0.27        1.51      2.12 o 
 -12   0   8       23.93       22.42      3.40 o 
 -11   0   8        5.62        2.99      1.96 o 
 -10   0   8       57.96       49.67      4.40 o 
  -9   0   8      984.81      951.75     31.88 o 
  -8   0   8      429.81      427.05     15.23 o 
  -7   0   8      151.93      163.27      6.78 o 
  -6   0   8      265.90      239.25      9.06 o 
  -5   0   8      152.26      160.73      6.46 o 
  -4   0   8      178.83      185.79      9.51 o 
  -3   0   8      620.36      578.15     30.63 o 
  -2   0   8      308.12      269.92     10.38 o 
  -1   0   8     2320.92     2547.49     85.92 o 
   0   0   8      988.47     1082.51     37.22 o 
   1   0   8     2029.15     2242.53     74.61 o 
   2   0   8      153.62      153.26      6.48 o 
   3   0   8      999.32     1016.58     30.27 o 
   4   0   8       23.35       36.45      2.54 o 
   5   0   8       37.73       59.07      2.50 o 
   6   0   8        2.59        2.26      1.01 o 
   7   0   8      287.65      308.18     11.42 o 
   8   0   8      223.64      210.61      8.60 o 
   9   0   8       73.48       79.54      4.67 o 
  10   0   8       20.63       22.25      2.86 o 
  11   0   8       26.88       27.62      6.05 o 
  12   0   8       19.84       27.86      6.78 o 
  13   0   8      115.23      122.10     12.66 o 
  14   0   8        3.71        5.74      4.81 o 
  15   0   8        0.07       -0.02      4.37 o 
 -16   1   8       23.41       29.81      4.99 o 
 -15   1   8      107.27      114.31      6.48 o 
 -14   1   8      244.83      236.99     10.21 o 
 -13   1   8       13.49        8.54      2.29 o 
 -12   1   8       11.20       10.32      1.77 o 
 -11   1   8        2.35        0.15      1.23 o 
 -10   1   8       28.99       29.27      2.86 o 
  -9   1   8      478.59      443.75     11.21 o 
  -8   1   8      275.54      258.37      7.02 o 
  -7   1   8       97.52      100.64      3.39 o 
  -6   1   8       94.62      100.90      3.09 o 
  -5   1   8      639.83      663.36     16.10 o 
  -4   1   8      120.15      131.66      5.83 o 
  -3   1   8       37.28       43.25      4.72 o 
  -2   1   8      180.92      146.82      4.88 o 
  -1   1   8       25.91       36.40      2.30 o 
   0   1   8     1015.76     1097.19     26.71 o 
   1   1   8      739.82      811.49     21.64 o 
   2   1   8      173.43      199.16      6.20 o 
   3   1   8       25.13       38.06      1.63 o 
   4   1   8        0.36        1.45      0.62 o 
   5   1   8        0.76        2.15      0.66 o 
   6   1   8        0.23        0.62      0.67 o 
   7   1   8       22.97       29.55      3.55 o 
   8   1   8      153.12      158.38      5.90 o 
   9   1   8       77.52       77.25      3.72 o 
  10   1   8        2.34        1.71      1.52 o 
  11   1   8        3.75        9.77      5.24 o 
  12   1   8        8.55        8.72      3.37 o 
  13   1   8        0.33        6.16      3.40 o 
  14   1   8        0.54       -2.73      2.73 o 
  15   1   8       42.71       46.94      6.45 o 
 -16   2   8        7.24        7.12      3.02 o 
 -15   2   8      251.47      251.93     16.44 o 
 -14   2   8      192.45      197.18      9.00 o 
 -13   2   8        9.70        6.87      2.04 o 
 -12   2   8        0.23       -0.39      1.61 o 
 -11   2   8       37.94       34.01      2.66 o 
 -10   2   8      255.12      241.33      7.36 o 
  -9   2   8      578.53      570.78     15.15 o 
  -8   2   8      180.98      160.72      4.81 o 
  -7   2   8       12.91        8.93      1.07 o 
  -6   2   8      927.30      914.85     20.38 o 
  -5   2   8      242.13      277.75      9.17 o 
  -4   2   8     1193.49     1335.72     27.19 o 
  -3   2   8       26.21       22.94      1.36 o 
  -2   2   8       27.19       23.18      2.90 o 
  -1   2   8       39.60       41.75      2.41 o 
   0   2   8      112.81      143.18      7.55 o 
   1   2   8       17.24       46.73      3.81 o 
   2   2   8      291.43      347.83      8.27 o 
   3   2   8      129.91      157.47      4.80 o 
   4   2   8      362.65      400.28     12.39 o 
   5   2   8      161.19      163.68      4.00 o 
   6   2   8      166.32      158.89      4.21 o 
   7   2   8       17.00       21.80      1.77 o 
   8   2   8       50.59       58.75      6.35 o 
   9   2   8       78.86       81.83      3.53 o 
  10   2   8       46.84       57.91      5.82 o 
  11   2   8       75.38       62.82      5.63 o 
  12   2   8        6.27       10.30      3.07 o 
  13   2   8       87.25       94.41      7.64 o 
  14   2   8        4.76        5.70      4.53 o 
  15   2   8        0.00        1.02      4.40 o 
 -16   3   8        4.05        4.26      2.45 o 
 -15   3   8        3.96        0.37      2.22 o 
 -14   3   8       28.33       29.94      3.09 o 
 -13   3   8       15.33       12.65      2.28 o 
 -12   3   8       11.19       13.71      2.36 o 
 -11   3   8       36.95       32.41      5.23 o 
 -10   3   8       16.39       12.84      1.89 o 
  -9   3   8      104.90       99.58      4.46 o 
  -8   3   8        4.88        5.27      1.03 o 
  -7   3   8      597.56      616.74     15.21 o 
  -6   3   8      283.06      291.35      7.27 o 
  -5   3   8      238.39      262.70      6.56 o 
  -4   3   8       40.36       43.73      2.47 o 
  -3   3   8      570.17      630.65     17.35 o 
  -2   3   8      629.17      723.99     19.79 o 
  -1   3   8      562.86      615.24     22.33 o 
   0   3   8     4413.94     4791.54    113.34 o 
   1   3   8      108.73      155.27      5.07 o 
   2   3   8      875.71      904.84     28.12 o 
   3   3   8      619.53      689.45     15.32 o 
   4   3   8      225.54      228.96      5.45 o 
   5   3   8       56.41       78.46      3.68 o 
   6   3   8       91.57      107.17      6.89 o 
   7   3   8       51.02       52.63      4.40 o 
   8   3   8      117.52      107.99      5.94 o 
   9   3   8       85.85       81.67      6.08 o 
  10   3   8      792.44      746.82     22.15 o 
  11   3   8        8.75        7.97      2.26 o 
  12   3   8      137.63      145.18      8.73 o 
  13   3   8        0.08        2.07      3.02 o 
  14   3   8        7.16       11.63      3.82 o 
  15   3   8        0.81        1.91      4.29 o 
 -16   4   8       12.66       11.57      5.06 o 
 -15   4   8        0.70        1.22      2.02 o 
 -14   4   8       67.45       63.85      5.14 o 
 -13   4   8        6.11        3.44      1.94 o 
 -12   4   8      235.12      259.08     12.14 o 
 -11   4   8        2.52        2.90      1.73 o 
 -10   4   8        2.06        2.18      2.22 o 
  -9   4   8      417.94      452.32     14.25 o 
  -8   4   8       32.07       31.22      2.68 o 
  -7   4   8     1742.60     1632.12     39.47 o 
  -6   4   8        8.92       12.31      1.37 o 
  -5   4   8       71.28       86.18      3.67 o 
  -4   4   8      188.67      202.93      7.41 o 
  -3   4   8        5.82        3.66      1.68 o 
  -2   4   8      141.10      178.42      8.57 o 
  -1   4   8      246.00      257.52     12.82 o 
   0   4   8      731.71      777.80     21.01 o 
   1   4   8      230.49      234.43      7.16 o 
   2   4   8      119.56      117.55      5.46 o 
   3   4   8       65.50       58.74      8.29 o 
   4   4   8     1149.13     1173.77     24.03 o 
   5   4   8        2.89        8.05      1.21 o 
   6   4   8      135.97      143.29      8.81 o 
   7   4   8        0.33        1.89      0.97 o 
   8   4   8       10.53       16.24      1.74 o 
   9   4   8        1.72        3.28      1.44 o 
  10   4   8        6.73        9.47      1.85 o 
  11   4   8       61.18       69.91      5.88 o 
  12   4   8      163.06      172.88      8.15 o 
  13   4   8      156.28      168.33      9.80 o 
  14   4   8        2.93        2.31      2.79 o 
  15   4   8        6.00        6.89      4.76 o 
 -16   5   8       22.80       20.39      3.11 o 
 -15   5   8       40.87       41.14      3.83 o 
 -14   5   8        0.38        0.22      1.76 o 
 -13   5   8        0.26        1.54      1.94 o 
 -12   5   8      111.91      106.23      6.32 o 
 -11   5   8      141.46      144.73      7.56 o 
 -10   5   8        8.84       12.14      1.89 o 
  -9   5   8       22.15       20.52      2.29 o 
  -8   5   8       13.40       15.28      2.29 o 
  -7   5   8        0.12        1.34      1.10 o 
  -6   5   8       55.36       51.45      5.41 o 
  -5   5   8      299.63      286.75      8.75 o 
  -4   5   8      465.04      485.75     15.71 o 
  -3   5   8        4.78        3.27      1.60 o 
  -2   5   8        8.77        7.34      1.07 o 
  -1   5   8      172.46      185.02     10.11 o 
   0   5   8      454.58      533.65     23.72 o 
   1   5   8        0.89        2.54      0.92 o 
   2   5   8       83.27      100.60      5.45 o 
   3   5   8        3.88       16.47      5.64 o 
   4   5   8       11.91       26.92      1.76 o 
   5   5   8      768.24      752.88     16.82 o 
   6   5   8        2.34        3.10      0.95 o 
   7   5   8      184.45      178.31      6.69 o 
   8   5   8      216.55      218.32      5.98 o 
   9   5   8       27.55       23.31      2.64 o 
  10   5   8        6.22        4.86      1.66 o 
  11   5   8        2.47        4.44      1.71 o 
  12   5   8       37.96       55.63      4.61 o 
  13   5   8       30.75       42.06      4.23 o 
  14   5   8       18.35       15.11      3.61 o 
 -16   6   8      130.60      129.67      6.62 o 
 -15   6   8       19.63       20.91      2.87 o 
 -14   6   8       44.23       48.56      3.87 o 
 -13   6   8        2.33        3.53      1.93 o 
 -12   6   8       91.45       99.46      5.90 o 
 -11   6   8       35.62       33.33      2.79 o 
 -10   6   8        0.90        1.22      1.33 o 
  -9   6   8      114.13      113.23      5.93 o 
  -8   6   8      268.93      271.92      9.66 o 
  -7   6   8      509.73      465.43     13.58 o 
  -6   6   8      210.84      207.15      6.80 o 
  -5   6   8      305.65      298.33      9.06 o 
  -4   6   8      127.89      121.34      5.25 o 
  -3   6   8        0.03        1.01      0.72 o 
  -2   6   8       73.74       58.92      3.18 o 
  -1   6   8       29.97       20.88      1.37 o 
   0   6   8        2.21        0.49      0.67 o 
   1   6   8       43.76       50.41      2.44 o 
   2   6   8       28.84       24.00      3.22 o 
   3   6   8       65.26       74.14      2.50 o 
   4   6   8      482.40      447.93      9.84 o 
   5   6   8        9.27       21.43      1.53 o 
   6   6   8        1.34        4.58      1.05 o 
   7   6   8       45.15       43.51      2.30 o 
   8   6   8        9.08       10.85      1.66 o 
   9   6   8       19.36       18.84      2.05 o 
  10   6   8        3.33        0.59      1.84 o 
  11   6   8        6.00        3.59      1.68 o 
  12   6   8       33.09       42.08      3.28 o 
  13   6   8       17.63       24.10      3.39 o 
  14   6   8        9.72       17.31      3.75 o 
 -15   7   8       12.16        4.17      2.73 o 
 -14   7   8       53.42       47.68      3.42 o 
 -13   7   8       69.72       65.77      4.29 o 
 -12   7   8       32.60       32.65      2.89 o 
 -11   7   8       93.57       93.03      4.44 o 
 -10   7   8       13.20       16.04      2.08 o 
  -9   7   8      263.62      247.96     11.48 o 
  -8   7   8        6.48        7.06      1.43 o 
  -7   7   8      790.38      734.88     20.49 o 
  -6   7   8       46.40       25.90      3.15 o 
  -5   7   8      134.84      133.16      4.76 o 
  -4   7   8     1030.38      995.21     24.22 o 
  -3   7   8      143.69      146.21      4.55 o 
  -2   7   8      100.48      101.31      4.00 o 
  -1   7   8      574.42      553.69     14.11 o 
   0   7   8       55.09       65.97      2.22 o 
   1   7   8      374.54      425.42     13.49 o 
   2   7   8      135.74      157.76      4.39 o 
   3   7   8        1.40        2.07      0.74 o 
   4   7   8       27.96       38.66      3.01 o 
   5   7   8      635.55      622.19     15.08 o 
   6   7   8      128.35      129.16      5.29 o 
   7   7   8       17.29       10.53      2.63 o 
   8   7   8        5.10        3.31      1.09 o 
   9   7   8       19.05       18.03      2.01 o 
  10   7   8       85.60       91.06      4.26 o 
  11   7   8        1.69        1.24      1.58 o 
  12   7   8       66.12       75.50      4.23 o 
  13   7   8        8.75        6.99      2.32 o 
  14   7   8        0.29        0.05      2.09 o 
 -15   8   8        0.26        1.28      2.55 o 
 -14   8   8       21.65       21.42      3.23 o 
 -13   8   8       14.25       15.97      6.75 o 
 -12   8   8      646.56      656.58     31.84 o 
 -11   8   8        3.93        2.86      2.05 o 
 -10   8   8      161.43      145.15     12.63 o 
  -9   8   8       55.93       48.31      5.95 o 
  -8   8   8      179.37      196.22      9.55 o 
  -7   8   8       17.20       33.21      3.72 o 
  -6   8   8      185.32      201.62      8.77 o 
  -5   8   8       21.41       20.74      2.37 o 
  -4   8   8       43.02       30.61      2.75 o 
  -3   8   8      104.16       88.02      3.84 o 
  -2   8   8      372.82      365.61     11.01 o 
  -1   8   8      500.58      455.32     11.59 o 
   0   8   8       95.96       73.98      3.48 o 
   1   8   8      392.59      368.66      9.52 o 
   2   8   8       64.92       72.93      2.95 o 
   3   8   8      213.45      186.08      4.96 o 
   4   8   8       63.35       65.34      2.67 o 
   5   8   8       13.40       22.51      1.68 o 
   6   8   8       62.80       54.59      2.58 o 
   7   8   8      256.73      235.68      6.76 o 
   8   8   8      103.83      117.47      4.18 o 
   9   8   8      177.42      184.44     11.64 o 
  10   8   8        0.74        0.63      1.44 o 
  11   8   8        3.40        4.04      1.72 o 
  12   8   8       19.97       19.73      4.13 o 
  13   8   8        6.80        4.52      2.59 o 
  14   8   8       25.69       20.28      2.87 o 
 -15   9   8      100.88      103.11      6.55 o 
 -14   9   8       22.64       18.63      3.20 o 
 -13   9   8       20.14       17.30      3.77 o 
 -12   9   8      252.04      250.98     23.95 o 
 -11   9   8        4.48        0.33      2.02 o 
 -10   9   8        6.81        7.86      4.71 o 
  -9   9   8       21.19       33.13      4.02 o 
  -8   9   8        7.39       11.69      2.64 o 
  -7   9   8       13.95       15.43      2.85 o 
  -6   9   8      203.50      200.85      8.04 o 
  -5   9   8      202.42      217.83      9.01 o 
  -4   9   8      317.73      281.71     10.25 o 
  -3   9   8      314.29      302.34      9.51 o 
  -2   9   8      238.41      251.55      9.21 o 
  -1   9   8        7.13        6.43      3.19 o 
   0   9   8      593.67      528.15     14.32 o 
   1   9   8      701.23      783.75     18.93 o 
   2   9   8       18.63       16.53      1.37 o 
   3   9   8       54.18       51.39      2.51 o 
   4   9   8       40.07       39.28      2.19 o 
   5   9   8        0.24        1.93      0.95 o 
   6   9   8      279.92      266.84      7.31 o 
   7   9   8        2.33        4.00      1.12 o 
   8   9   8       18.94       19.56      3.68 o 
   9   9   8        0.00       -1.02      1.24 o 
  10   9   8       29.56       28.14      2.38 o 
  11   9   8       57.18       50.33      5.96 o 
  12   9   8      193.97      195.80      6.88 o 
  13   9   8        0.52        1.06      2.54 o 
 -14  10   8        1.99        1.80      2.28 o 
 -13  10   8       27.76       27.36      4.27 o 
 -12  10   8      301.18      315.68     15.10 o 
 -11  10   8       67.36       67.03      5.11 o 
 -10  10   8       18.55       23.71      4.67 o 
  -9  10   8       59.06       63.53      5.56 o 
  -8  10   8        1.61        1.99      2.11 o 
  -7  10   8        5.99        4.32      2.36 o 
  -6  10   8        3.35        1.35      1.55 o 
  -5  10   8        6.45       14.73      2.20 o 
  -4  10   8       68.90       74.22      4.85 o 
  -3  10   8       21.88       16.70      2.55 o 
  -2  10   8       23.57       21.31      2.03 o 
  -1  10   8       72.88       62.30      4.30 o 
   0  10   8      117.59       99.43      4.22 o 
   1  10   8      266.94      235.37      7.22 o 
   2  10   8        0.01        0.20      0.75 o 
   3  10   8       72.92       70.18      2.72 o 
   4  10   8       52.41       60.49      2.78 o 
   5  10   8       57.10       44.70      2.85 o 
   6  10   8       44.50       46.05      2.83 o 
   7  10   8        7.46        8.16      1.61 o 
   8  10   8       81.56       76.60      4.18 o 
   9  10   8        0.29        0.22      1.66 o 
  10  10   8       63.06       58.14      7.47 o 
  11  10   8        3.50        1.16      2.00 o 
  12  10   8       16.73       17.38      2.95 o 
  13  10   8        3.66        4.94      2.82 o 
 -14  11   8        0.92       -2.22      2.22 o 
 -13  11   8        0.24       -0.41      2.55 o 
 -12  11   8       52.98       50.90      7.78 o 
 -11  11   8      147.23      173.93     15.97 o 
 -10  11   8       23.08       26.06      5.10 o 
  -9  11   8       39.86       44.25      4.84 o 
  -8  11   8       13.64       12.83      3.04 o 
  -7  11   8      169.59      183.83      9.31 o 
  -6  11   8       40.33       36.80      4.04 o 
  -5  11   8      250.74      274.36     10.34 o 
  -4  11   8      396.19      416.83     14.33 o 
  -3  11   8      102.02       89.85      4.16 o 
  -2  11   8       48.85       47.56      2.96 o 
  -1  11   8       52.61       55.78      4.21 o 
   0  11   8       68.20       56.89      2.72 o 
   1  11   8        9.69       12.37      2.86 o 
   2  11   8       20.24       19.43      3.33 o 
   3  11   8       15.37       10.25      2.05 o 
   4  11   8       11.95       15.65      1.67 o 
   5  11   8      163.12      163.89      6.44 o 
   6  11   8       21.17       23.57      2.27 o 
   7  11   8       25.16       21.96      2.35 o 
   8  11   8        0.57       -0.54      1.50 o 
   9  11   8        2.32        0.46      1.65 o 
  10  11   8       16.32       17.22      2.56 o 
  11  11   8       19.31       24.17      3.25 o 
  12  11   8        0.31       -0.19      2.06 o 
 -13  12   8       55.96       58.38      5.86 o 
 -12  12   8        7.80        6.92      4.23 o 
 -11  12   8        1.26       -0.83      4.14 o 
 -10  12   8        0.96        0.95      2.94 o 
  -9  12   8      247.88      262.52     12.49 o 
  -8  12   8        2.34        0.99      2.23 o 
  -7  12   8       35.69       37.23      4.19 o 
  -6  12   8        0.67       -0.51      1.95 o 
  -5  12   8       68.05       73.87      4.50 o 
  -4  12   8       63.18       60.14      3.96 o 
  -3  12   8      107.55      118.69      6.79 o 
  -2  12   8        2.20        3.06      1.26 o 
  -1  12   8       13.03       10.32      2.10 o 
   0  12   8      125.23      115.37      5.13 o 
   1  12   8      206.86      191.76      7.29 o 
   2  12   8       23.56       22.32      2.31 o 
   3  12   8       82.82       82.85      5.71 o 
   4  12   8       16.67       14.16      2.24 o 
   5  12   8        0.32        1.77      1.20 o 
   6  12   8       25.65       30.51      2.52 o 
   7  12   8        9.41        7.87      1.80 o 
   8  12   8       15.61       10.17      2.38 o 
   9  12   8        0.92       -1.19      1.65 o 
  10  12   8      111.59      110.21      5.68 o 
  11  12   8       10.25        6.87      2.37 o 
  12  12   8        0.97       -0.55      2.18 o 
 -12  13   8      152.80      162.48     19.82 o 
 -11  13   8       73.03       76.85     10.65 o 
 -10  13   8      111.28      119.79      9.18 o 
  -9  13   8        7.07        6.67      3.24 o 
  -8  13   8       32.79       37.21      4.46 o 
  -7  13   8       71.48       72.30      5.71 o 
  -6  13   8       37.15       36.12      4.79 o 
  -5  13   8       31.80       25.95      3.31 o 
  -4  13   8      312.54      323.15     11.72 o 
  -3  13   8      193.73      181.15      7.29 o 
  -2  13   8       43.18       53.59      4.21 o 
  -1  13   8        7.08        5.09      2.30 o 
   0  13   8       17.25       21.44      3.34 o 
   1  13   8       30.79       39.30      3.68 o 
   2  13   8        1.16        0.42      1.43 o 
   3  13   8      201.20      181.27      7.97 o 
   4  13   8       16.16       13.17      2.74 o 
   5  13   8      227.32      245.47      8.60 o 
   6  13   8      180.58      194.46     10.97 o 
   7  13   8       49.02       44.90      3.47 o 
   8  13   8       10.88       12.61      2.18 o 
   9  13   8       50.04       51.93      3.84 o 
  10  13   8       23.06       27.66      3.23 o 
  11  13   8       51.09       47.06      3.92 o 
 -11  14   8       86.67       88.95     11.21 o 
 -10  14   8       23.23       17.47      4.31 o 
  -9  14   8        2.86        4.55      3.20 o 
  -8  14   8      151.13      150.84      9.90 o 
  -7  14   8      180.41      199.66     11.50 o 
  -6  14   8       13.68       14.42      2.81 o 
  -5  14   8       73.94       68.66      6.48 o 
  -4  14   8        0.80        1.53      2.21 o 
  -3  14   8       26.69       27.80      4.16 o 
  -2  14   8      186.83      175.82      7.97 o 
  -1  14   8       17.62       23.25      3.65 o 
   0  14   8        2.02        0.07      2.14 o 
   1  14   8       48.80       49.03      3.53 o 
   2  14   8       54.52       43.05      3.64 o 
   3  14   8      206.40      216.35     10.10 o 
   4  14   8      345.08      335.78     13.16 o 
   5  14   8        0.53        0.56      1.92 o 
   6  14   8        2.59        1.97      1.74 o 
   7  14   8        2.86        2.89      1.59 o 
   8  14   8      325.84      340.67     11.24 o 
   9  14   8        2.25        9.38      2.23 o 
  10  14   8       61.91       54.68      4.05 o 
 -10  15   8        7.21        9.92      3.76 o 
  -9  15   8        9.73        9.05      3.43 o 
  -8  15   8       40.69       43.34      5.16 o 
  -7  15   8        0.12       -1.03      2.16 o 
  -6  15   8      179.19      188.24      9.93 o 
  -5  15   8        2.69       -0.62      4.70 o 
  -4  15   8       37.23       41.19      5.67 o 
  -3  15   8        2.91        3.88      2.65 o 
  -2  15   8      194.69      216.38      9.37 o 
  -1  15   8       83.83       91.19      7.01 o 
   0  15   8      128.13      128.05     11.89 o 
   1  15   8      254.14      244.15      9.23 o 
   2  15   8        0.03       -0.61      1.91 o 
   3  15   8      112.34      112.17      6.13 o 
   4  15   8        0.57        0.18      3.19 o 
   5  15   8       38.07       36.91      3.73 o 
   6  15   8        9.82        9.03      3.35 o 
   7  15   8      364.32      342.37     15.60 o 
   8  15   8        7.44       10.22      2.64 o 
   9  15   8       19.95       19.58      4.08 o 
  -9  16   8       19.40       19.01      3.66 o 
  -8  16   8       36.78       49.44     10.32 o 
  -7  16   8       95.47       91.28     13.64 o 
  -6  16   8       37.75       48.62     10.35 o 
  -5  16   8       56.87       59.31     10.85 o 
  -4  16   8       72.74       78.78     12.68 o 
  -3  16   8       15.60       16.36      4.32 o 
  -2  16   8        8.95       11.55     11.07 o 
  -1  16   8       47.84       49.03      4.44 o 
   0  16   8        5.82        7.64      3.03 o 
   1  16   8      115.59      128.81      6.86 o 
   2  16   8        0.03       -0.19      2.87 o 
   3  16   8       31.20       30.29      5.49 o 
   4  16   8        1.52        3.87      3.65 o 
   5  16   8      150.14      158.18     12.80 o 
   7  16   8        2.32        6.09      3.53 o 
   8  16   8        4.19        2.98      3.08 o 
  -8  17   8        4.07        8.14      6.94 o 
  -7  17   8      118.70      133.55     17.18 o 
  -6  17   8       65.26       54.37     11.18 o 
  -5  17   8       31.62       17.28      7.34 o 
  -4  17   8       56.22       65.33     11.98 o 
  -3  17   8        6.54        6.15      5.43 o 
  -2  17   8        1.49        3.05      5.16 o 
  -1  17   8        0.00        0.37      3.12 o 
   0  17   8       13.22       12.71      4.19 o 
   1  17   8       30.11       31.95      6.36 o 
   2  17   8       38.84       29.17      5.50 o 
   3  17   8      131.69      150.35     31.99 o 
   4  17   8       20.44       23.10      5.09 o 
   5  17   8        5.88        9.19      5.95 o 
  -6  18   8       25.76       26.26      8.70 o 
  -5  18   8       72.80       76.02     13.28 o 
  -4  18   8        2.25        4.41      5.86 o 
  -3  18   8        0.28        2.79      5.48 o 
  -2  18   8      101.48       96.53     14.49 o 
  -1  18   8       21.93       20.59      8.42 o 
   0  18   8       22.74       20.50      5.04 o 
   1  18   8       40.76       38.16      6.11 o 
   2  18   8       69.55       75.52      8.74 o 
   3  18   8       35.05       32.59      5.98 o 
   4  18   8        1.98       -1.87      3.52 o 
   5  18   8        7.64        2.75      5.61 o 
  -3  19   8        5.53       -1.69      5.48 o 
  -2  19   8        2.54        5.88      6.05 o 
  -1  19   8        4.72        3.89      6.18 o 
   0  19   8       84.06       88.21      9.19 o 
   1  19   8       72.84       76.43     17.63 o 
   2  19   8       62.27       76.00      8.62 o 
 -16   1   9        5.04        7.96      3.73 o 
 -15   1   9        0.71        0.67      2.18 o 
 -14   1   9       28.85       35.48      7.22 o 
 -13   1   9       56.52       58.06      5.14 o 
 -12   1   9       33.74       35.73      2.95 o 
 -11   1   9       16.65       13.64      1.96 o 
 -10   1   9      121.42      102.71      4.43 o 
  -9   1   9      181.62      157.60      4.95 o 
  -8   1   9      184.71      188.13      5.54 o 
  -7   1   9      431.36      408.13     10.33 o 
  -6   1   9      120.77      120.23      4.35 o 
  -5   1   9      352.37      360.76      8.17 o 
  -4   1   9        5.65       17.58      1.72 o 
  -3   1   9       82.52       77.02      2.69 o 
  -2   1   9      101.22       84.69      3.07 o 
  -1   1   9      410.35      373.24     10.89 o 
   0   1   9       88.17      106.82      4.98 o 
   1   1   9      317.00      372.11     14.83 o 
   2   1   9        1.64        3.81      0.93 o 
   3   1   9       28.42       32.55      2.89 o 
   4   1   9       49.19       50.97      1.96 o 
   5   1   9      948.26     1017.60     19.85 o 
   6   1   9        1.43        2.51      0.80 o 
   7   1   9        3.58        5.88      1.12 o 
   8   1   9       50.97       51.95      3.11 o 
   9   1   9        1.38        3.71      1.52 o 
  10   1   9        4.08        6.59      1.76 o 
  11   1   9       67.63       73.98     11.35 o 
  12   1   9      176.96      183.06     11.43 o 
  13   1   9        8.06       10.00      3.65 o 
  14   1   9        5.30        7.75      3.73 o 
  15   1   9       14.51       11.56      4.37 o 
 -16   2   9       51.18       57.63      5.05 o 
 -15   2   9      258.87      253.73     11.00 o 
 -14   2   9        1.44        3.07      2.23 o 
 -13   2   9      223.50      230.84      8.51 o 
 -12   2   9        1.05        0.71      1.74 o 
 -11   2   9       21.31       19.45      2.61 o 
 -10   2   9        2.13        1.75      1.19 o 
  -9   2   9        0.03        2.74      1.18 o 
  -8   2   9      206.55      210.22      6.03 o 
  -7   2   9       67.30       55.16      2.54 o 
  -6   2   9       11.01       16.05      1.37 o 
  -5   2   9      359.13      356.69      9.90 o 
  -4   2   9     1721.13     1808.87     36.71 o 
  -3   2   9        0.04        0.46      0.60 o 
  -2   2   9       57.92       61.90      3.82 o 
  -1   2   9      103.12      144.81      7.15 o 
   0   2   9       88.09       74.12      4.05 o 
   1   2   9       83.18      125.90      7.88 o 
   2   2   9      244.74      256.66      8.80 o 
   3   2   9        9.58       10.81      2.91 o 
   4   2   9       67.83       70.34      2.29 o 
   5   2   9      185.68      196.27      4.69 o 
   6   2   9      114.18      136.22      6.44 o 
   7   2   9       12.81       13.62      4.15 o 
   8   2   9       11.04       17.07      2.29 o 
   9   2   9        4.52        8.06      1.84 o 
  10   2   9       26.54       25.23      3.15 o 
  11   2   9      272.91      267.55     17.12 o 
  12   2   9       38.20       38.18      4.79 o 
  13   2   9        3.50       -1.30      3.67 o 
  14   2   9        7.29        4.09      4.48 o 
  15   2   9       10.06       13.80      5.92 o 
 -16   3   9        0.12        2.14      2.42 o 
 -15   3   9       14.60        9.12      2.86 o 
 -14   3   9      313.65      317.89     11.08 o 
 -13   3   9      282.07      288.64     10.11 o 
 -12   3   9        0.02       -0.51      1.57 o 
 -11   3   9        0.38       -0.75      1.48 o 
 -10   3   9        4.42        8.33      2.53 o 
  -9   3   9       60.27       58.36      3.73 o 
  -8   3   9      895.99      819.82     20.13 o 
  -7   3   9      218.01      201.31      5.98 o 
  -6   3   9        0.03       -0.37      0.81 o 
  -5   3   9      494.19      471.16     11.06 o 
  -4   3   9       44.98       61.88      2.18 o 
  -3   3   9        2.50        4.03      1.08 o 
  -2   3   9       21.01       23.53      2.92 o 
  -1   3   9      664.29      692.14     29.75 o 
   0   3   9      242.56      220.27      8.45 o 
   1   3   9      394.32      480.60     15.98 o 
   2   3   9      327.84      338.78     13.48 o 
   3   3   9     1097.22     1124.20     26.79 o 
   4   3   9      473.90      444.13      9.78 o 
   5   3   9       66.77       70.77      2.51 o 
   6   3   9       54.65       54.98      2.44 o 
   7   3   9       10.50       12.22      1.40 o 
   8   3   9      438.65      439.86     11.51 o 
   9   3   9        0.72        0.61      1.31 o 
  10   3   9      513.21      471.21     16.84 o 
  11   3   9        0.05        2.71      2.12 o 
  12   3   9        0.00        2.22      2.53 o 
  13   3   9       56.69       72.22     10.46 o 
  14   3   9        0.02       -3.85      3.85 o 
 -16   4   9        0.27       -1.14      3.99 o 
 -15   4   9        3.72        3.03      2.19 o 
 -14   4   9       60.13       59.49      4.57 o 
 -13   4   9       19.19       20.05      3.21 o 
 -12   4   9        0.52        2.19      1.92 o 
 -11   4   9       13.39       16.34      2.68 o 
 -10   4   9        2.10        5.76      1.79 o 
  -9   4   9        4.18        0.70      1.25 o 
  -8   4   9      254.84      262.84      9.58 o 
  -7   4   9     1028.12      998.50     27.30 o 
  -6   4   9       66.61       63.31      3.62 o 
  -5   4   9       14.16       22.50      2.83 o 
  -4   4   9        2.53        3.51      0.94 o 
  -3   4   9      160.86      164.84      4.98 o 
  -2   4   9      124.35      152.22      4.69 o 
  -1   4   9        0.03        0.14      0.61 o 
   0   4   9      255.18      302.37      9.02 o 
   1   4   9      175.42      130.00      7.28 o 
   2   4   9      652.03      692.96     21.26 o 
   3   4   9       97.34      105.84      6.23 o 
   4   4   9      502.68      512.14     11.15 o 
   5   4   9       85.89       66.98      4.10 o 
   6   4   9        0.08        0.24      0.87 o 
   7   4   9        1.18        2.41      1.07 o 
   8   4   9      189.26      188.23      5.91 o 
   9   4   9      308.39      301.97      8.59 o 
  10   4   9      405.50      390.87     11.67 o 
  11   4   9        0.09       -1.65      1.65 o 
  12   4   9        0.05        0.08      2.46 o 
  13   4   9      115.43      147.64      9.21 o 
  14   4   9        2.48        2.88      3.12 o 
 -16   5   9       34.54       35.90      3.86 o 
 -15   5   9        5.95        4.72      2.24 o 
 -14   5   9        1.02        0.87      1.89 o 
 -13   5   9        0.49       -0.37      1.92 o 
 -12   5   9        6.28        0.31      1.88 o 
 -11   5   9      109.56      106.69      6.25 o 
 -10   5   9       50.86       50.59      3.28 o 
  -9   5   9      445.46      433.64     16.84 o 
  -8   5   9      116.09      113.11      5.15 o 
  -7   5   9      620.44      570.71     16.29 o 
  -6   5   9      219.56      221.45      7.28 o 
  -5   5   9      138.41      117.29      4.50 o 
  -4   5   9       26.83       19.53      1.53 o 
  -3   5   9       89.08       69.82      2.80 o 
  -2   5   9       32.12       42.58      2.49 o 
  -1   5   9        1.80        2.13      0.85 o 
   0   5   9      120.77      152.76     10.12 o 
   1   5   9      207.75      197.04      6.34 o 
   2   5   9     1263.88     1320.01     29.04 o 
   3   5   9      201.79      223.08      5.86 o 
   4   5   9      441.95      448.33      9.94 o 
   5   5   9        1.51        9.76      2.66 o 
   6   5   9        0.04        2.80      1.00 o 
   7   5   9       54.36       50.56      3.09 o 
   8   5   9       18.27       15.86      1.78 o 
   9   5   9      109.42      110.05      4.62 o 
  10   5   9       79.71       86.00      4.30 o 
  11   5   9       13.57       11.14      2.16 o 
  12   5   9        2.39       -1.89      1.89 o 
  13   5   9       57.32       72.44     10.77 o 
  14   5   9        1.14       -0.64      3.67 o 
 -15   6   9       21.29       18.87      2.73 o 
 -14   6   9       25.33       23.01      2.84 o 
 -13   6   9       80.86       85.12      5.59 o 
 -12   6   9      112.71      120.31      6.70 o 
 -11   6   9       18.08       20.59      2.35 o 
 -10   6   9      304.53      295.78     10.11 o 
  -9   6   9        7.06       11.73      2.20 o 
  -8   6   9       39.63       37.78      6.99 o 
  -7   6   9        5.56        7.64      1.50 o 
  -6   6   9      104.24      101.52      4.20 o 
  -5   6   9      173.88      183.35      6.22 o 
  -4   6   9        6.11        4.61      1.40 o 
  -3   6   9      328.52      335.56      9.09 o 
  -2   6   9        6.59        3.45      0.95 o 
  -1   6   9      105.00      104.14      3.74 o 
   0   6   9      124.42      113.00      3.89 o 
   1   6   9       78.82       83.17      2.91 o 
   2   6   9        0.02        3.41      1.48 o 
   3   6   9        9.98       23.42      2.01 o 
   4   6   9      125.74      124.04      4.14 o 
   5   6   9      707.28      742.65     16.76 o 
   6   6   9      102.80      102.24      3.49 o 
   7   6   9       50.43       50.66      2.55 o 
   8   6   9       75.22       77.86      3.21 o 
   9   6   9        0.48        0.41      1.34 o 
  10   6   9       10.55       11.72      2.01 o 
  11   6   9       32.22       29.63      2.81 o 
  12   6   9       33.47       26.01      3.98 o 
  13   6   9        2.28        4.93      2.48 o 
  14   6   9      100.36      103.32      7.47 o 
 -15   7   9       41.00       41.17      5.83 o 
 -14   7   9        7.35        5.33      1.76 o 
 -13   7   9       39.02       36.93      3.42 o 
 -12   7   9        2.07        1.05      1.51 o 
 -11   7   9        7.02        8.02      1.89 o 
 -10   7   9      177.63      171.05      8.00 o 
  -9   7   9      150.87      148.13      7.10 o 
  -8   7   9        1.12        1.02      1.21 o 
  -7   7   9      277.56      254.75      8.23 o 
  -6   7   9      619.25      609.13     17.30 o 
  -5   7   9       24.81       30.24      2.17 o 
  -4   7   9       68.04       63.17      3.30 o 
  -3   7   9      518.89      531.84     13.76 o 
  -2   7   9      144.44      126.33      6.17 o 
  -1   7   9      341.01      309.97      8.53 o 
   0   7   9      149.75      129.54      4.29 o 
   1   7   9      161.44      165.77      4.65 o 
   2   7   9       53.06       58.59      4.89 o 
   3   7   9      375.21      370.78     15.98 o 
   4   7   9       49.06       51.65      2.19 o 
   5   7   9      230.62      237.25     11.74 o 
   6   7   9       51.76       45.63      6.18 o 
   7   7   9      293.10      288.47      9.73 o 
   8   7   9        8.19        9.69      1.45 o 
   9   7   9        0.02        0.53      1.31 o 
  10   7   9        0.17        1.55      1.57 o 
  11   7   9        0.79       -0.80      1.63 o 
  12   7   9       66.60       65.94      4.18 o 
  13   7   9        1.82        2.48      2.14 o 
 -15   8   9      116.39      120.88      7.95 o 
 -14   8   9        7.56        8.00      2.63 o 
 -13   8   9       17.37       21.37      9.34 o 
 -12   8   9       38.33       41.39      4.89 o 
 -11   8   9       54.76       61.99      4.94 o 
 -10   8   9       19.64       19.41      4.40 o 
  -9   8   9       27.54       35.25      8.07 o 
  -8   8   9       12.64       11.55      2.69 o 
  -7   8   9      168.52      159.90      6.96 o 
  -6   8   9       34.32       27.03      2.76 o 
  -5   8   9     1823.97     1669.82     50.60 o 
  -4   8   9       30.00       24.21      2.48 o 
  -3   8   9        0.36        3.15      0.90 o 
  -2   8   9       49.12       58.68      3.88 o 
  -1   8   9      300.65      289.37      8.06 o 
   0   8   9      820.60      833.14     20.90 o 
   1   8   9       14.15       10.66      1.11 o 
   2   8   9      579.25      571.20     13.33 o 
   3   8   9      130.57      126.78      3.94 o 
   4   8   9      107.60      113.00      3.61 o 
   5   8   9      487.41      453.62     10.81 o 
   6   8   9        1.21        0.77      1.00 o 
   7   8   9      207.70      191.60      5.52 o 
   8   8   9      109.41      105.24      3.77 o 
   9   8   9        4.92        7.97      1.73 o 
  10   8   9       54.56       58.81      4.29 o 
  11   8   9      129.13      136.74      5.63 o 
  12   8   9        6.62        3.15      1.89 o 
  13   8   9        4.73        6.11      2.22 o 
 -14   9   9      143.87      152.26      7.80 o 
 -13   9   9      131.93      134.53      8.62 o 
 -12   9   9      445.93      454.10     20.38 o 
 -11   9   9      123.68      123.74      6.86 o 
 -10   9   9       85.60       90.32      8.80 o 
  -9   9   9       10.46        6.54      2.61 o 
  -8   9   9        6.55        6.37      2.48 o 
  -7   9   9        0.31        1.87      2.08 o 
  -6   9   9       95.37       96.68      5.16 o 
  -5   9   9      226.53      189.59      7.73 o 
  -4   9   9      440.66      465.13     15.69 o 
  -3   9   9      879.43      820.11     23.06 o 
  -2   9   9       20.32       17.20      2.60 o 
  -1   9   9      204.31      196.56      6.75 o 
   0   9   9      201.58      214.07      7.89 o 
   1   9   9      476.40      462.23     10.95 o 
   2   9   9        3.04        3.34      0.95 o 
   3   9   9       12.12       10.01      1.11 o 
   4   9   9        4.71        4.49      1.03 o 
   5   9   9       42.80       45.94      2.31 o 
   6   9   9       46.54       36.65      3.72 o 
   7   9   9       38.07       33.38      2.14 o 
   8   9   9       48.37       43.71      3.16 o 
   9   9   9       68.56       75.38      3.80 o 
  10   9   9        3.57        4.18      1.63 o 
  11   9   9       56.25       62.98      4.76 o 
  12   9   9        3.84        3.72      1.80 o 
  13   9   9        2.54        1.90      2.74 o 
 -14  10   9        6.42        8.93      2.85 o 
 -13  10   9       48.25       58.73      5.92 o 
 -12  10   9       14.81       11.48      6.64 o 
 -11  10   9        2.62        2.72      3.51 o 
 -10  10   9       43.03       43.71      6.29 o 
  -9  10   9       55.24       64.50      5.81 o 
  -8  10   9        7.56        4.68      2.41 o 
  -7  10   9        1.12        0.46      2.07 o 
  -6  10   9      116.92       98.32      5.29 o 
  -5  10   9      108.91      119.11      6.47 o 
  -4  10   9       89.94       98.81      5.11 o 
  -3  10   9      160.68      169.08     10.58 o 
  -2  10   9      230.02      231.00      7.76 o 
  -1  10   9      134.21      135.41      5.26 o 
   0  10   9      130.75      114.80      5.58 o 
   1  10   9      116.85      110.20      3.66 o 
   2  10   9       43.18       43.86      2.07 o 
   3  10   9       24.13       23.84      1.61 o 
   4  10   9       51.47       40.37      2.36 o 
   5  10   9       49.40       47.62      2.42 o 
   6  10   9        1.38        1.26      1.21 o 
   7  10   9        9.91        8.56      1.63 o 
   8  10   9       44.92       48.48      2.56 o 
   9  10   9        1.59        3.51      1.95 o 
  10  10   9        8.62        4.73      2.15 o 
  11  10   9        5.03        4.02      2.23 o 
  12  10   9       61.24       58.87      5.37 o 
 -13  11   9       11.60       16.17      5.49 o 
 -12  11   9       14.31       10.78      3.11 o 
 -11  11   9       42.83       32.31      7.51 o 
 -10  11   9        9.96        8.86      3.93 o 
  -9  11   9        9.71        8.36      2.85 o 
  -8  11   9       61.31       72.36      6.08 o 
  -7  11   9        0.35       -0.01      2.09 o 
  -6  11   9       14.59        8.39      2.60 o 
  -5  11   9      165.39      172.33      7.40 o 
  -4  11   9       29.02       33.15      3.13 o 
  -3  11   9        1.35        2.60      1.80 o 
  -2  11   9       78.13       81.14      4.12 o 
  -1  11   9        0.01        0.48      1.28 o 
   0  11   9      149.68      144.70      6.17 o 
   1  11   9      113.21      112.82      4.26 o 
   2  11   9        9.40       16.45      1.23 o 
   3  11   9       89.82       95.96      4.72 o 
   4  11   9        0.01        3.70      1.45 o 
   5  11   9       36.32       40.14      2.67 o 
   6  11   9       69.99       71.41      3.61 o 
   7  11   9        6.17        6.02      1.68 o 
   8  11   9        0.02       -0.26      1.48 o 
   9  11   9       15.57       18.10      2.59 o 
  10  11   9       16.69       13.88      3.50 o 
  11  11   9       14.19        8.43      3.20 o 
  12  11   9        1.61        0.51      2.28 o 
 -13  12   9       45.23       40.58      5.82 o 
 -12  12   9       38.73       42.29      5.38 o 
 -11  12   9       57.59       55.32      9.39 o 
 -10  12   9        0.14        4.50      4.29 o 
  -9  12   9        0.03        1.12      2.73 o 
  -8  12   9      144.71      154.61      8.73 o 
  -7  12   9      139.44      139.70      8.36 o 
  -6  12   9        3.66        1.34      2.05 o 
  -5  12   9       28.06       29.77      3.13 o 
  -4  12   9       54.18       57.07      4.08 o 
  -3  12   9      372.47      366.68     15.42 o 
  -2  12   9      189.37      192.57      7.74 o 
  -1  12   9        0.14        0.09      1.19 o 
   0  12   9        2.85        1.00      1.92 o 
   1  12   9       26.34       31.79      2.80 o 
   2  12   9       44.67       46.57      3.84 o 
   3  12   9      114.06      110.12      6.80 o 
   4  12   9      140.54      143.73      6.28 o 
   5  12   9      379.97      367.13     11.95 o 
   6  12   9        9.03       10.61      1.77 o 
   7  12   9        0.59        2.20      1.63 o 
   8  12   9        4.10        2.14      1.81 o 
   9  12   9       29.23       34.37      3.31 o 
  10  12   9        3.12        3.39      2.17 o 
  11  12   9       10.98        9.49      2.60 o 
 -12  13   9      209.10      220.08     15.52 o 
 -11  13   9        6.00        3.57      4.57 o 
 -10  13   9       11.03       15.69      5.98 o 
  -9  13   9       20.57       31.06      5.08 o 
  -8  13   9      111.15      107.89      8.51 o 
  -7  13   9      161.58      166.96      9.09 o 
  -6  13   9       44.59       44.49      4.59 o 
  -5  13   9        9.18        9.12      2.19 o 
  -4  13   9        0.08        1.20      1.60 o 
  -3  13   9      139.75      147.61      8.00 o 
  -2  13   9      161.44      173.67      7.01 o 
  -1  13   9       49.89       51.16      4.11 o 
   0  13   9        6.97        7.57      2.13 o 
   1  13   9       15.99       12.12      1.89 o 
   2  13   9       55.60       60.09      4.31 o 
   3  13   9      238.48      262.31     12.69 o 
   4  13   9       18.73       13.96      2.89 o 
   5  13   9       37.54       27.21      3.70 o 
   6  13   9       76.48       82.66      4.41 o 
   7  13   9        0.95       -0.80      1.52 o 
   8  13   9       64.24       63.14      4.13 o 
   9  13   9       41.39       39.61      3.72 o 
  10  13   9      126.28      141.83      6.74 o 
 -11  14   9       46.22       41.03      7.86 o 
 -10  14   9        2.95        2.45      3.46 o 
  -9  14   9      175.10      191.69     12.11 o 
  -8  14   9      130.72      142.42     13.19 o 
  -7  14   9       74.50      107.56     13.35 o 
  -6  14   9       94.09      102.96      7.70 o 
  -5  14   9      127.16      140.47      7.54 o 
  -4  14   9       43.53       42.08      3.11 o 
  -3  14   9        9.07        8.18      2.84 o 
  -2  14   9        1.47        6.78      2.63 o 
  -1  14   9      230.05      239.20      9.98 o 
   0  14   9      255.29      269.67     10.88 o 
   1  14   9       53.48       61.70      5.74 o 
   2  14   9      104.03      120.00      6.33 o 
   3  14   9       60.01       58.62      5.10 o 
   4  14   9        0.43        3.84      2.43 o 
   5  14   9      191.97      189.21     10.26 o 
   6  14   9        7.72        8.51      2.62 o 
   7  14   9        2.48        3.88      2.13 o 
   8  14   9        5.67        5.49      2.03 o 
   9  14   9      384.05      399.92     13.15 o 
 -10  15   9       57.99       63.64      9.70 o 
  -9  15   9       18.65       25.06      4.72 o 
  -8  15   9       25.74       25.94      4.35 o 
  -7  15   9        0.12       -1.08      2.36 o 
  -6  15   9       42.48       39.63      4.05 o 
  -5  15   9        8.82        9.37      6.20 o 
  -4  15   9       17.01       24.72      4.67 o 
  -3  15   9       26.41       27.74      4.29 o 
  -2  15   9       12.39       11.75      3.31 o 
  -1  15   9        5.46        6.62      2.38 o 
   0  15   9       10.60       14.84      2.86 o 
   1  15   9        8.34        5.17      2.63 o 
   2  15   9       33.74       42.10      5.70 o 
   3  15   9       19.13       21.39      3.65 o 
   4  15   9       58.56       62.46      5.45 o 
   5  15   9       96.66       97.92      7.05 o 
   6  15   9        0.86       -0.22      2.53 o 
   7  15   9        6.39        4.56      2.91 o 
   8  15   9        0.05       -1.76      2.73 o 
  -9  16   9       23.91       21.66      3.99 o 
  -8  16   9        0.80        1.42      2.64 o 
  -7  16   9       62.90       71.04     12.27 o 
  -6  16   9        0.19        0.71      5.43 o 
  -5  16   9        0.11       -3.49      5.12 o 
  -4  16   9       41.10       34.53      9.30 o 
  -3  16   9        0.09       -3.50      3.85 o 
  -2  16   9        1.96        4.68      5.13 o 
  -1  16   9       21.90       18.75     10.02 o 
   0  16   9      286.00      301.86     14.20 o 
   1  16   9       26.06       31.86      5.45 o 
   2  16   9       27.99       19.86      6.03 o 
   3  16   9        1.09        0.60      2.49 o 
   4  16   9       55.55       53.86      5.37 o 
   5  16   9        8.37        4.00      2.89 o 
   6  16   9        0.84        0.30      2.70 o 
   7  16   9        0.02       -0.58      2.69 o 
  -7  17   9       10.94       14.49      7.59 o 
  -6  17   9        0.65        7.38      6.53 o 
  -5  17   9       27.49       23.83      8.31 o 
  -4  17   9       11.48       14.04      7.26 o 
  -3  17   9        5.46        2.22      5.37 o 
  -2  17   9        8.95       14.66      6.92 o 
  -1  17   9        7.78        3.85      3.70 o 
   0  17   9        0.47        2.16      3.46 o 
   1  17   9       42.70       49.27      6.95 o 
   2  17   9       46.69       48.36      6.78 o 
   3  17   9       14.67       13.09      3.28 o 
   4  17   9       31.83       36.93      4.72 o 
   5  17   9        3.32        5.13      5.17 o 
   6  17   9        0.50        1.07      2.88 o 
  -5  18   9       26.03       23.24      8.50 o 
  -4  18   9        0.12        0.55      5.58 o 
  -3  18   9        2.52        2.92      5.85 o 
  -2  18   9       25.63       25.77      8.61 o 
  -1  18   9        0.01        5.39      5.94 o 
   0  18   9        9.04        7.63      6.49 o 
   1  18   9       20.65       12.81      7.16 o 
   2  18   9        1.73       -4.83      4.83 o 
   3  18   9      128.52      141.93     10.53 o 
   4  18   9        7.95       12.98      3.56 o 
 -16   0  10        7.67        9.89      5.44 o 
 -15   0  10       34.67       25.42      6.70 o 
 -14   0  10      202.52      206.46     17.23 o 
 -13   0  10        0.17       -0.10      2.07 o 
 -12   0  10        2.88        1.02      2.02 o 
 -11   0  10       36.03       33.55      4.00 o 
 -10   0  10        0.17       -0.24      1.94 o 
  -9   0  10        6.34        7.38      1.86 o 
  -8   0  10      598.84      614.61     21.38 o 
  -7   0  10     1804.63     1790.74     58.09 o 
  -6   0  10       24.03       39.94      3.16 o 
  -5   0  10      473.74      459.43     14.14 o 
  -4   0  10       79.17       78.77      4.40 o 
  -3   0  10     1573.75     1614.07     47.46 o 
  -2   0  10        7.21        1.33      1.15 o 
  -1   0  10       57.86       57.97      3.60 o 
   0   0  10      113.80       91.55      4.07 o 
   1   0  10        1.26        0.42      1.02 o 
   2   0  10      251.91      298.61     11.65 o 
   3   0  10       75.39       66.95      3.48 o 
   4   0  10      196.44      206.67      7.68 o 
   5   0  10       20.64       21.13      2.55 o 
   6   0  10      188.83      195.93      7.08 o 
   7   0  10        8.60        6.19      1.98 o 
   8   0  10       11.38       15.67      2.47 o 
   9   0  10        0.91        0.68      2.26 o 
  10   0  10       24.41       21.23      3.98 o 
  11   0  10       18.43       11.62      5.18 o 
  12   0  10       26.52       23.93      6.62 o 
  13   0  10        0.12       -0.54      4.54 o 
  14   0  10       25.80       24.62      7.42 o 
 -16   1  10       34.78       31.30      5.23 o 
 -15   1  10       68.81       73.92     10.08 o 
 -14   1  10        1.74        4.87      2.28 o 
 -13   1  10       15.27       17.15      2.81 o 
 -12   1  10        7.85        4.88      1.71 o 
 -11   1  10      143.65      147.08      7.14 o 
 -10   1  10        3.17        2.26      1.29 o 
  -9   1  10       35.74       34.41      2.25 o 
  -8   1  10      173.51      172.24      7.76 o 
  -7   1  10        3.84        5.45      1.14 o 
  -6   1  10      131.71      133.97      4.85 o 
  -5   1  10      606.31      572.22     11.70 o 
  -4   1  10       25.80       39.29      2.36 o 
  -3   1  10       21.88       32.91      3.15 o 
  -2   1  10      148.36      118.94      4.35 o 
  -1   1  10       35.02       55.68      2.79 o 
   0   1  10      588.02      586.06     12.87 o 
   1   1  10       14.51       17.91      1.37 o 
   2   1  10       35.13       47.01      2.88 o 
   3   1  10       24.38       29.08      1.75 o 
   4   1  10        0.56        8.72      1.47 o 
   5   1  10        2.04        4.31      0.99 o 
   6   1  10       52.39       38.02      3.08 o 
   7   1  10      101.91      103.69      4.30 o 
   8   1  10        1.18        2.29      1.45 o 
   9   1  10       38.94       36.58      3.06 o 
  10   1  10       33.93       41.75      5.10 o 
  11   1  10      252.94      261.90     11.76 o 
  12   1  10        0.07       -0.72      2.71 o 
  13   1  10        1.36        3.87      3.27 o 
  14   1  10       10.46       15.95      4.63 o 
 -16   2  10        9.62        9.30      3.75 o 
 -15   2  10       16.34       16.91      3.22 o 
 -14   2  10       96.13       95.81      6.02 o 
 -13   2  10       77.30       81.02      5.30 o 
 -12   2  10      210.59      207.29     10.86 o 
 -11   2  10       19.62       19.00      2.67 o 
 -10   2  10        3.52        3.43      1.54 o 
  -9   2  10      116.04      101.43      4.46 o 
  -8   2  10      214.17      223.65      6.41 o 
  -7   2  10        4.31        7.66      2.04 o 
  -6   2  10       63.03       60.66      2.60 o 
  -5   2  10      586.18      567.19     13.19 o 
  -4   2  10      450.48      452.86     10.07 o 
  -3   2  10      331.63      329.78     13.19 o 
  -2   2  10        8.99       14.39      1.19 o 
  -1   2  10      728.08      778.17     19.34 o 
   0   2  10        2.42        3.37      1.66 o 
   1   2  10       89.95       85.93      3.05 o 
   2   2  10      343.82      391.34     18.34 o 
   3   2  10       55.81       56.31      2.67 o 
   4   2  10      200.92      247.33      6.99 o 
   5   2  10       15.94       20.04      1.47 o 
   6   2  10      207.34      215.01      5.90 o 
   7   2  10       20.54       29.44      2.21 o 
   8   2  10       26.95       29.35      2.76 o 
   9   2  10        6.44        9.21      1.99 o 
  10   2  10      404.34      398.69     13.40 o 
  11   2  10       12.64       14.30      2.88 o 
  12   2  10        3.20       -1.88      3.55 o 
  13   2  10        0.09       -0.96      3.97 o 
  14   2  10       11.82       10.56      5.63 o 
 -16   3  10        6.95        5.15      2.63 o 
 -15   3  10       18.77       14.37      4.76 o 
 -14   3  10        0.21       -0.65      1.82 o 
 -13   3  10       38.10       46.15      5.32 o 
 -12   3  10       39.50       38.90      3.69 o 
 -11   3  10       34.93       34.49      3.32 o 
 -10   3  10      130.18      136.18      5.80 o 
  -9   3  10        4.97        7.40      1.69 o 
  -8   3  10      915.42      865.93     23.25 o 
  -7   3  10        0.07        2.74      1.33 o 
  -6   3  10      545.84      564.30     14.73 o 
  -5   3  10       21.27       19.46      1.71 o 
  -4   3  10       36.18       38.23      1.96 o 
  -3   3  10       16.59       21.07      1.62 o 
  -2   3  10      457.58      508.23     12.21 o 
  -1   3  10       21.37       24.43      3.86 o 
   0   3  10       42.53       50.76      4.59 o 
   1   3  10      716.50      758.41     19.33 o 
   2   3  10     2354.93     2470.40     59.33 o 
   3   3  10       52.91       62.86      5.80 o 
   4   3  10      243.10      271.95     10.41 o 
   5   3  10       52.16       50.54      4.56 o 
   6   3  10       40.44       50.36      3.01 o 
   7   3  10       16.00       16.55      1.67 o 
   8   3  10       34.36       37.62      2.61 o 
   9   3  10       27.87       44.06      3.43 o 
  10   3  10       57.09       62.10      7.05 o 
  11   3  10        0.06        0.72      2.15 o 
  12   3  10       16.30       19.90      3.93 o 
  13   3  10       23.26       23.74      6.15 o 
  14   3  10       33.29       24.66      6.62 o 
 -16   4  10       29.33       31.10      4.37 o 
 -15   4  10       16.44       15.41      3.34 o 
 -14   4  10        2.84        3.95      2.16 o 
 -13   4  10        1.99        0.85      2.07 o 
 -12   4  10      236.22      263.10     12.46 o 
 -11   4  10        0.55        3.12      2.02 o 
 -10   4  10        4.84        6.36      1.87 o 
  -9   4  10       11.76       11.04      2.08 o 
  -8   4  10      416.19      423.10     14.34 o 
  -7   4  10      193.64      184.84      7.33 o 
  -6   4  10        0.14       -0.77      1.07 o 
  -5   4  10       21.48       23.40      2.08 o 
  -4   4  10       21.36       20.85      1.70 o 
  -3   4  10      549.22      593.11     15.23 o 
  -2   4  10        9.88       13.29      1.65 o 
  -1   4  10       64.11       63.78      2.77 o 
   0   4  10       14.32       15.64      1.48 o 
   1   4  10      526.71      525.37     13.64 o 
   2   4  10        6.72       13.97      1.50 o 
   3   4  10     1025.13     1054.45     23.56 o 
   4   4  10      119.30      119.14      6.81 o 
   5   4  10      135.01      131.49      4.10 o 
   6   4  10       21.61       24.69      1.82 o 
   7   4  10      100.72       93.28      3.49 o 
   8   4  10       19.77       26.39      3.58 o 
   9   4  10      148.45      157.14      5.52 o 
  10   4  10        0.36       -0.56      2.14 o 
  11   4  10       49.49       48.36      4.45 o 
  12   4  10       14.88       14.21      3.56 o 
  13   4  10       66.07       52.01      5.81 o 
  14   4  10        3.29        5.84      4.66 o 
 -15   5  10       38.59       39.06      3.78 o 
 -14   5  10        0.00       -0.94      1.82 o 
 -13   5  10      180.43      182.47      9.50 o 
 -12   5  10       37.81       44.14      4.28 o 
 -11   5  10      150.38      152.67      7.11 o 
 -10   5  10       31.55       26.58      2.60 o 
  -9   5  10        1.86        2.26      1.83 o 
  -8   5  10      131.97      123.57      6.24 o 
  -7   5  10        0.01        0.72      1.20 o 
  -6   5  10       13.69       11.48      1.65 o 
  -5   5  10       11.19       13.02      1.67 o 
  -4   5  10      183.99      166.13      5.25 o 
  -3   5  10     1162.10     1127.34     27.73 o 
  -2   5  10        6.16        2.31      0.98 o 
  -1   5  10      140.97      133.93      6.50 o 
   0   5  10        2.57        5.00      1.10 o 
   1   5  10       57.48       29.71      2.78 o 
   2   5  10       16.65       22.68      1.62 o 
   3   5  10       18.04       17.66      3.71 o 
   4   5  10      430.18      430.49     10.43 o 
   5   5  10       95.19      102.71      3.51 o 
   6   5  10      100.62       96.67      3.48 o 
   7   5  10       59.87       66.36      5.32 o 
   8   5  10        0.68        1.60      1.28 o 
   9   5  10       75.10       84.72      3.96 o 
  10   5  10        2.00        0.79      1.60 o 
  11   5  10        7.56        8.77      2.08 o 
  12   5  10        2.26        3.63      2.45 o 
  13   5  10       19.47       17.10      3.88 o 
  14   5  10       99.41       94.43      7.66 o 
 -15   6  10        6.72        8.44      2.40 o 
 -14   6  10      146.56      153.47      8.26 o 
 -13   6  10        0.67        0.77      1.93 o 
 -12   6  10       69.95       71.09      5.11 o 
 -11   6  10       17.80       16.03      2.26 o 
 -10   6  10       66.84       68.50      3.98 o 
  -9   6  10       15.89       14.50      2.50 o 
  -8   6  10        0.48        5.92      4.36 o 
  -7   6  10        5.79        8.46      2.15 o 
  -6   6  10       87.70       77.86      3.65 o 
  -5   6  10       81.89       76.99      3.57 o 
  -4   6  10        1.06       -0.21      0.96 o 
  -3   6  10       13.26       16.05      1.55 o 
  -2   6  10       37.11       40.66      2.29 o 
  -1   6  10       10.22        9.36      1.27 o 
   0   6  10      110.97       98.80      3.66 o 
   1   6  10       84.29       87.46      3.43 o 
   2   6  10      128.55      125.40      3.91 o 
   3   6  10        4.08       11.50      1.27 o 
   4   6  10      131.48      133.68      5.14 o 
   5   6  10       41.59       48.20      2.69 o 
   6   6  10        0.04        5.28      1.21 o 
   7   6  10       61.54       51.00      4.61 o 
   8   6  10      167.93      166.62      5.57 o 
   9   6  10        5.22        2.83      1.63 o 
  10   6  10       20.62       17.97      2.32 o 
  11   6  10        0.05        0.50      1.73 o 
  12   6  10       10.67        8.19      2.28 o 
  13   6  10       31.87       30.59      4.56 o 
 -15   7  10       48.91       38.30      5.54 o 
 -14   7  10        0.19        0.12      1.66 o 
 -13   7  10       49.49       50.22      3.96 o 
 -12   7  10        6.45        8.67      1.94 o 
 -11   7  10       29.17       31.02      3.29 o 
 -10   7  10       32.96       35.42      3.42 o 
  -9   7  10       50.22       50.63      3.86 o 
  -8   7  10       11.94       17.42      2.10 o 
  -7   7  10        0.55        1.09      1.15 o 
  -6   7  10      177.08      170.07      9.15 o 
  -5   7  10       16.10       26.72      2.32 o 
  -4   7  10       36.11       27.33      2.15 o 
  -3   7  10      545.41      548.46     14.28 o 
  -2   7  10       31.02       23.73      1.82 o 
  -1   7  10       19.39       16.93      1.72 o 
   0   7  10       47.51       53.53      3.63 o 
   1   7  10       20.25       23.36      3.49 o 
   2   7  10      528.52      498.16     11.83 o 
   3   7  10      394.28      382.18      9.91 o 
   4   7  10       81.44       81.84      6.58 o 
   5   7  10      130.10      130.30      4.12 o 
   6   7  10       97.85       90.03      3.41 o 
   7   7  10        8.14        8.67      1.41 o 
   8   7  10        3.36        4.29      1.34 o 
   9   7  10      102.34       99.75      5.91 o 
  10   7  10        0.51        2.30      1.61 o 
  11   7  10        3.36        1.75      1.77 o 
  12   7  10        5.16        2.65      1.98 o 
  13   7  10       29.60       23.64      3.88 o 
 -14   8  10       52.17       49.16      6.89 o 
 -13   8  10        0.38        0.39      2.75 o 
 -12   8  10      118.13      131.31      8.41 o 
 -11   8  10       72.59       65.93      6.68 o 
 -10   8  10       31.88       41.41      6.09 o 
  -9   8  10      220.83      245.21     24.48 o 
  -8   8  10       20.67       18.52      3.19 o 
  -7   8  10       27.11       21.39      2.74 o 
  -6   8  10      181.41      178.81      7.57 o 
  -5   8  10      124.13      140.06      5.09 o 
  -4   8  10       86.78       77.22      3.44 o 
  -3   8  10       27.12       33.28      2.89 o 
  -2   8  10       87.91       79.41      3.24 o 
  -1   8  10      116.95      109.77      6.61 o 
   0   8  10      661.50      617.84     15.96 o 
   1   8  10      109.05      102.41      3.85 o 
   2   8  10      461.63      423.38     10.29 o 
   3   8  10        2.48        2.14      0.98 o 
   4   8  10        4.86        5.30      1.22 o 
   5   8  10      186.25      180.44      8.44 o 
   6   8  10      175.09      159.74      4.86 o 
   7   8  10       24.00       26.35      2.02 o 
   8   8  10        0.00        0.36      1.20 o 
   9   8  10      210.38      214.06      7.57 o 
  10   8  10        1.03        0.26      1.58 o 
  11   8  10       39.79       43.55      3.79 o 
  12   8  10       23.19       22.75      3.42 o 
  13   8  10        9.62        4.53      2.24 o 
 -14   9  10       20.39       10.79      6.89 o 
 -13   9  10        3.86        4.46      2.89 o 
 -12   9  10        5.27        3.16      2.55 o 
 -11   9  10       11.54        8.23      2.77 o 
 -10   9  10      178.76      184.07     12.43 o 
  -9   9  10        0.05        2.04      2.84 o 
  -8   9  10       37.56       38.17      4.38 o 
  -7   9  10        0.02       -0.86      1.91 o 
  -6   9  10       35.36       42.84      3.64 o 
  -5   9  10      465.65      447.64     15.48 o 
  -4   9  10      123.24      139.30      6.72 o 
  -3   9  10        2.50        1.36      1.31 o 
  -2   9  10       54.97       56.16      3.34 o 
  -1   9  10      233.15      231.06      6.84 o 
   0   9  10       76.33       70.83      3.10 o 
   1   9  10      243.81      231.56      6.21 o 
   2   9  10       52.81       46.99      2.75 o 
   3   9  10      127.69      126.68      4.08 o 
   4   9  10       51.56       49.91      2.58 o 
   5   9  10        0.10        0.83      0.99 o 
   6   9  10       47.85       56.78      4.31 o 
   7   9  10       49.48       52.34      2.74 o 
   8   9  10        3.19        1.63      1.25 o 
   9   9  10       57.96       66.46      5.11 o 
  10   9  10       70.33       69.68      5.25 o 
  11   9  10       14.24       16.26      2.29 o 
  12   9  10        0.22        1.99      1.78 o 
 -13  10  10      112.51      126.55      8.63 o 
 -12  10  10        1.36        1.84      3.36 o 
 -11  10  10        0.25       -0.27      4.54 o 
 -10  10  10       39.72       46.90      6.60 o 
  -9  10  10       17.97       23.20      3.79 o 
  -8  10  10       80.32       84.04      6.57 o 
  -7  10  10        3.15        1.99      2.24 o 
  -6  10  10       14.09       14.31      2.42 o 
  -5  10  10       15.31       11.89      2.20 o 
  -4  10  10       84.10       99.45      5.13 o 
  -3  10  10        2.52        2.83      1.43 o 
  -2  10  10       31.08       34.70      2.71 o 
  -1  10  10       30.72       30.10      2.52 o 
   0  10  10        9.11       11.52      2.00 o 
   1  10  10       46.94       42.91      2.29 o 
   2  10  10        1.59        0.40      0.92 o 
   3  10  10        1.64        3.93      1.11 o 
   4  10  10        2.58        1.02      1.08 o 
   5  10  10        5.34        6.38      1.32 o 
   6  10  10       68.21       63.53      2.86 o 
   7  10  10       79.17       76.76      3.24 o 
   8  10  10        8.69        6.25      1.43 o 
   9  10  10       65.92       59.69      3.29 o 
  10  10  10       22.55       21.89      3.75 o 
  11  10  10       10.48        8.64      2.59 o 
  12  10  10       48.29       52.28      7.33 o 
 -13  11  10       77.69       82.18      6.82 o 
 -12  11  10       50.73       47.95      7.41 o 
 -11  11  10        7.01        3.85      5.07 o 
 -10  11  10       44.33       43.58      8.18 o 
  -9  11  10       44.97       37.72      4.74 o 
  -8  11  10        1.21        1.78      2.48 o 
  -7  11  10        9.84        9.19      2.83 o 
  -6  11  10       37.99       38.76      4.36 o 
  -5  11  10      258.07      257.57     10.08 o 
  -4  11  10      107.08      104.13      5.47 o 
  -3  11  10       12.47       17.85      3.35 o 
  -2  11  10       83.45       94.04      4.37 o 
  -1  11  10       22.02       22.49      2.28 o 
   0  11  10        6.57       10.57      1.72 o 
   1  11  10       33.18       39.46      3.08 o 
   2  11  10       82.96       82.83      3.01 o 
   3  11  10       31.55       25.93      1.81 o 
   4  11  10       36.86       36.28      2.08 o 
   5  11  10      138.02      141.30      7.17 o 
   6  11  10       38.57       39.23      2.68 o 
   7  11  10        1.60        3.72      1.51 o 
   8  11  10       55.18       52.43      3.49 o 
   9  11  10       24.79       20.47      2.77 o 
  10  11  10        0.01        1.23      2.05 o 
  11  11  10       30.47       30.22      7.94 o 
 -12  12  10       12.03       12.79      3.43 o 
 -11  12  10       23.52       23.00      6.71 o 
 -10  12  10       60.72       46.19      8.41 o 
  -9  12  10       39.20       39.48     11.45 o 
  -8  12  10       68.29       66.58      5.97 o 
  -7  12  10        0.61        0.32      2.23 o 
  -6  12  10       23.76       26.43      3.76 o 
  -5  12  10      253.41      240.41      9.66 o 
  -4  12  10        1.77        3.20      1.78 o 
  -3  12  10       39.20       41.37      3.53 o 
  -2  12  10       47.30       48.93      3.23 o 
  -1  12  10       47.47       47.95      3.10 o 
   0  12  10       21.82       19.93      2.04 o 
   1  12  10        5.77        4.41      1.96 o 
   2  12  10        1.47        0.79      1.45 o 
   3  12  10        8.77       11.50      2.28 o 
   4  12  10       98.44       93.69      4.13 o 
   5  12  10       43.50       37.78      2.81 o 
   6  12  10       15.87       19.97      2.52 o 
   7  12  10        2.51        3.86      1.70 o 
   8  12  10        2.95        2.84      1.93 o 
   9  12  10        0.09        2.29      1.99 o 
  10  12  10       84.11       84.95      6.96 o 
  11  12  10       26.42       27.46      8.14 o 
 -11  13  10      168.79      194.06     17.16 o 
 -10  13  10        5.42        5.21      4.38 o 
  -9  13  10        2.84        8.60      3.53 o 
  -8  13  10       18.94       12.60      5.49 o 
  -7  13  10        1.13        1.25      2.91 o 
  -6  13  10      183.93      202.65     10.15 o 
  -5  13  10       12.16       14.26      2.48 o 
  -4  13  10       83.89       94.47      5.33 o 
  -3  13  10        0.67        1.37      1.56 o 
  -2  13  10      127.38      126.34      5.25 o 
  -1  13  10        5.61        7.72      3.40 o 
   0  13  10      106.71      110.83      6.08 o 
   1  13  10        3.99        3.63      2.06 o 
   2  13  10       11.66       10.88      2.14 o 
   3  13  10       15.47       19.08      2.53 o 
   4  13  10       15.75       22.40      2.78 o 
   5  13  10       11.86       10.15      1.84 o 
   6  13  10        0.61        0.59      1.65 o 
   7  13  10        0.92        2.57      1.99 o 
   8  13  10        7.61        7.52      2.17 o 
   9  13  10       13.69        7.27      2.36 o 
  10  13  10      194.16      192.90      8.07 o 
 -11  14  10       54.88       74.77     10.46 o 
 -10  14  10        2.80        1.23      3.43 o 
  -9  14  10       98.77      107.29      8.77 o 
  -8  14  10       31.38       19.49      4.35 o 
  -7  14  10       38.47       47.47      5.75 o 
  -6  14  10      156.50      162.34     12.74 o 
  -5  14  10        0.01       -2.10      2.10 o 
  -4  14  10       12.35        9.51      2.04 o 
  -3  14  10        9.58        5.26      4.84 o 
  -2  14  10        9.20       12.68      2.71 o 
  -1  14  10       29.11       29.44      3.48 o 
   0  14  10        2.17        2.11      2.07 o 
   1  14  10        9.02       11.56      2.64 o 
   2  14  10       14.22        9.11      2.21 o 
   3  14  10      191.49      187.56      8.75 o 
   4  14  10       35.79       31.39      3.69 o 
   5  14  10      116.00      116.96      6.70 o 
   6  14  10        3.33        1.94      2.38 o 
   7  14  10      105.36      106.78      7.83 o 
   8  14  10       36.57       35.45      3.77 o 
   9  14  10       31.20       28.76      6.61 o 
 -10  15  10        9.26        4.26      6.23 o 
  -9  15  10       11.20       15.64      4.08 o 
  -8  15  10      212.09      213.56     12.49 o 
  -7  15  10       40.95       50.28      6.09 o 
  -6  15  10       21.21       16.06      3.04 o 
  -5  15  10       46.77       55.34     10.57 o 
  -4  15  10        0.30        2.52      3.19 o 
  -3  15  10      106.93      110.51     11.33 o 
  -2  15  10       39.72       39.16      9.46 o 
  -1  15  10       22.75       22.92      4.42 o 
   0  15  10      114.87      125.87     11.99 o 
   1  15  10       25.66       24.82      5.06 o 
   2  15  10        0.49        2.51      2.25 o 
   3  15  10        6.66       -1.10      2.16 o 
   4  15  10      157.93      158.87      9.09 o 
   5  15  10       63.94       54.92      4.81 o 
   6  15  10        6.83        5.22      2.71 o 
   7  15  10        0.08        1.02      2.91 o 
   8  15  10       55.81       62.05      6.24 o 
  -8  16  10       57.41       59.42      5.38 o 
  -7  16  10       32.82       46.45     10.32 o 
  -6  16  10       20.25       25.49      8.57 o 
  -5  16  10       11.43       13.66      6.88 o 
  -4  16  10        0.41        6.43      5.74 o 
  -3  16  10       15.78        5.26      5.77 o 
  -2  16  10        0.67        0.46      4.43 o 
  -1  16  10       47.14       54.82      6.87 o 
   0  16  10       90.96       93.35      9.14 o 
   1  16  10       95.52       90.87      8.97 o 
   2  16  10       69.05       78.74     10.53 o 
   3  16  10        0.17       -2.12      2.83 o 
   4  16  10       14.90        9.14      3.21 o 
   5  16  10      108.57      117.10      7.12 o 
   6  16  10       60.88       66.36     10.72 o 
   7  16  10        0.83       10.27      6.27 o 
  -7  17  10       19.94       20.08      8.59 o 
  -6  17  10      159.32      188.72     19.72 o 
  -5  17  10        3.64       -3.84      4.97 o 
  -4  17  10       13.31       14.45      7.11 o 
  -3  17  10        5.94       10.74      6.53 o 
  -2  17  10        5.71        6.08      5.91 o 
  -1  17  10      119.45      112.96     15.65 o 
   0  17  10       54.88       62.86      7.65 o 
   1  17  10       28.93       32.98      6.44 o 
   2  17  10       11.70        6.63      4.24 o 
   3  17  10       17.31       28.20      4.52 o 
   4  17  10        7.75        2.26      2.63 o 
   5  17  10        0.83       -1.04      2.49 o 
  -4  18  10        0.89        1.97      6.26 o 
  -3  18  10        7.29       14.20      7.34 o 
  -2  18  10        6.35        9.60      6.52 o 
  -1  18  10        0.09        0.16      5.43 o 
   0  18  10       12.35        9.11      4.51 o 
   1  18  10        4.62        5.00      4.00 o 
   2  18  10       41.75       42.42      6.81 o 
 -16   1  11       99.01      115.47      9.18 o 
 -15   1  11       45.99       55.75      6.46 o 
 -14   1  11        3.11        2.95      2.28 o 
 -13   1  11        6.67        3.33      2.16 o 
 -12   1  11      227.53      238.26     10.09 o 
 -11   1  11        3.29        2.74      1.53 o 
 -10   1  11        1.06       -1.22      1.22 o 
  -9   1  11        5.06        2.70      1.19 o 
  -8   1  11      142.25      145.36      5.76 o 
  -7   1  11      184.66      193.96      5.81 o 
  -6   1  11      490.78      485.92     13.64 o 
  -5   1  11       14.70       12.79      1.33 o 
  -4   1  11        0.18        1.99      0.84 o 
  -3   1  11      270.68      247.18      6.68 o 
  -2   1  11        6.97       10.54      1.53 o 
  -1   1  11       55.27       37.26      3.60 o 
   0   1  11        2.96        6.44      2.15 o 
   1   1  11      270.47      288.49      9.66 o 
   2   1  11      220.19      233.52      5.97 o 
   3   1  11      211.25      210.53      5.98 o 
   4   1  11      520.99      542.34     13.19 o 
   5   1  11       21.68       23.35      1.89 o 
   6   1  11        2.59        2.01      1.18 o 
   7   1  11       85.96       89.81      7.61 o 
   8   1  11        1.46        3.57      2.07 o 
   9   1  11       23.76       22.24      2.90 o 
  10   1  11       98.18       87.23      5.51 o 
  11   1  11        3.93        8.97      2.83 o 
  12   1  11       59.36       73.79      7.69 o 
  13   1  11        0.96        1.38      3.35 o 
  14   1  11       17.78       16.22      4.70 o 
 -15   2  11       15.15       14.21      3.06 o 
 -14   2  11      281.75      300.85     12.40 o 
 -13   2  11      356.07      381.19     14.69 o 
 -12   2  11        0.73        1.04      1.94 o 
 -11   2  11       17.10       15.33      3.00 o 
 -10   2  11        4.51        1.96      1.56 o 
  -9   2  11      120.23      118.59      4.87 o 
  -8   2  11     1130.32     1037.09     24.65 o 
  -7   2  11        9.34       10.85      1.82 o 
  -6   2  11      337.21      341.32      9.24 o 
  -5   2  11      320.66      331.89      7.83 o 
  -4   2  11      438.34      463.36     10.37 o 
  -3   2  11       49.97       47.49      2.66 o 
  -2   2  11       54.29       66.52      2.45 o 
  -1   2  11      978.28     1043.23     25.11 o 
   0   2  11      365.43      361.87      9.15 o 
   1   2  11     1621.44     1732.42     42.10 o 
   2   2  11       54.33       48.68      3.79 o 
   3   2  11       78.24      107.52      7.29 o 
   4   2  11        0.04        4.80      1.25 o 
   5   2  11       39.43       40.84      3.57 o 
   6   2  11       53.50       61.61      6.33 o 
   7   2  11       68.43       60.91      6.41 o 
   8   2  11       65.33       63.65      4.09 o 
   9   2  11      421.82      392.61     13.23 o 
  10   2  11       74.28       72.04      7.93 o 
  11   2  11      140.01      134.66     13.76 o 
  12   2  11       56.83       62.58      9.65 o 
  13   2  11       38.99       48.35      8.89 o 
  14   2  11        1.01        0.71      4.49 o 
 -15   3  11        0.77       -0.89      2.43 o 
 -14   3  11      264.67      291.58     12.04 o 
 -13   3  11      206.62      209.30      9.32 o 
 -12   3  11       13.45       12.91      4.78 o 
 -11   3  11       96.96      109.01      5.73 o 
 -10   3  11      124.70      119.14      5.46 o 
  -9   3  11        6.08        4.69      1.64 o 
  -8   3  11        4.47        4.90      1.44 o 
  -7   3  11      878.80      824.32     23.01 o 
  -6   3  11      197.58      186.07      6.01 o 
  -5   3  11       29.45       33.03      2.28 o 
  -4   3  11       20.65       14.41      2.02 o 
  -3   3  11      590.98      576.82     13.82 o 
  -2   3  11       41.39       49.04      6.25 o 
  -1   3  11      583.96      571.50     14.82 o 
   0   3  11        6.18        5.04      1.39 o 
   1   3  11       85.42      116.77      6.49 o 
   2   3  11       94.45       79.98      4.82 o 
   3   3  11       19.79       34.47      4.75 o 
   4   3  11      324.59      342.49      8.62 o 
   5   3  11       13.21       14.48      1.48 o 
   6   3  11        1.73        4.85      2.11 o 
   7   3  11      110.86      107.06      7.80 o 
   8   3  11       82.49       88.21      5.49 o 
   9   3  11        1.57        3.83      1.95 o 
  10   3  11       75.31       79.66      4.91 o 
  11   3  11        7.94        8.88      2.90 o 
  12   3  11        0.43        6.35      4.52 o 
  13   3  11        0.03        2.91      4.30 o 
 -15   4  11        4.00        3.28      2.69 o 
 -14   4  11        0.24        3.40      2.52 o 
 -13   4  11      100.23       96.15      7.16 o 
 -12   4  11       61.75       69.58     10.77 o 
 -11   4  11        0.58       -0.84      1.76 o 
 -10   4  11      211.99      222.47      9.38 o 
  -9   4  11      137.68      113.70      5.81 o 
  -8   4  11        0.60        0.06      1.51 o 
  -7   4  11        1.63        1.43      1.47 o 
  -6   4  11      275.97      250.06      8.27 o 
  -5   4  11       63.78       65.64      3.41 o 
  -4   4  11      113.85      124.09      4.39 o 
  -3   4  11       62.86       79.52      6.21 o 
  -2   4  11       18.16       16.54      1.59 o 
  -1   4  11      352.67      376.51     10.30 o 
   0   4  11       20.00       28.43      2.00 o 
   1   4  11      828.58      871.52     21.91 o 
   2   4  11       22.45       30.93      2.15 o 
   3   4  11      505.98      526.08     13.90 o 
   4   4  11      360.01      364.42      9.15 o 
   5   4  11       38.50       48.43      4.26 o 
   6   4  11       53.16       55.46      4.11 o 
   7   4  11       70.51       64.73      3.14 o 
   8   4  11      127.02      123.87      4.73 o 
   9   4  11        4.55        6.91      1.79 o 
  10   4  11        0.74        0.25      2.08 o 
  11   4  11       15.82       11.80      2.84 o 
  12   4  11        0.53        2.35      2.47 o 
  13   4  11       93.06      102.34     11.39 o 
 -15   5  11       16.94       20.19      3.07 o 
 -14   5  11        0.29       -1.34      2.71 o 
 -13   5  11        5.30        6.08      2.59 o 
 -12   5  11      105.50      110.67      6.75 o 
 -11   5  11        2.61        4.67      1.95 o 
 -10   5  11       98.53      113.28      5.83 o 
  -9   5  11        2.02        1.56      1.77 o 
  -8   5  11        0.67       -0.01      1.46 o 
  -7   5  11       16.68       16.74      2.02 o 
  -6   5  11      476.41      436.75     13.10 o 
  -5   5  11      138.66      128.90      5.33 o 
  -4   5  11       22.24       23.79      2.13 o 
  -3   5  11        1.16        0.96      0.93 o 
  -2   5  11        4.47        5.67      1.18 o 
  -1   5  11      825.83      859.70     21.67 o 
   0   5  11        1.36        2.17      1.04 o 
   1   5  11       23.63       36.22      4.06 o 
   2   5  11        0.02        1.81      1.04 o 
   3   5  11      145.85      117.66      4.96 o 
   4   5  11      156.93      176.69      5.15 o 
   5   5  11      209.23      196.76      6.18 o 
   6   5  11       93.20       92.76      3.54 o 
   7   5  11       94.35       88.25      8.76 o 
   8   5  11       83.97       91.08      4.06 o 
   9   5  11       52.22       46.63      3.10 o 
  10   5  11        3.63        0.80      1.87 o 
  11   5  11       19.56       21.25      3.40 o 
  12   5  11        6.58        0.04      2.38 o 
  13   5  11       34.44       55.67      5.95 o 
 -15   6  11        5.82        6.41      2.27 o 
 -14   6  11        0.62        0.57      2.17 o 
 -13   6  11      124.66      126.98      7.24 o 
 -12   6  11        0.28        0.38      2.23 o 
 -11   6  11      170.94      186.02      8.18 o 
 -10   6  11       91.05       98.09      4.87 o 
  -9   6  11       13.82       21.44      2.97 o 
  -8   6  11        2.12        1.80      1.75 o 
  -7   6  11        0.86       -1.18      1.18 o 
  -6   6  11       20.19       23.95      2.27 o 
  -5   6  11       63.79       71.36      8.25 o 
  -4   6  11      993.90      954.57     26.30 o 
  -3   6  11      525.58      494.92     13.14 o 
  -2   6  11        7.63        5.13      1.31 o 
  -1   6  11      170.20      175.20      5.60 o 
   0   6  11      177.44      180.13      5.73 o 
   1   6  11       50.89       52.13      3.18 o 
   2   6  11       72.96       65.02      5.81 o 
   3   6  11      116.26      131.28      4.81 o 
   4   6  11      126.65      146.30      5.89 o 
   5   6  11       42.60       39.67      2.54 o 
   6   6  11      398.62      391.40      9.80 o 
   7   6  11        1.06        3.34      1.30 o 
   8   6  11       71.64       87.59      6.02 o 
   9   6  11       20.38       19.92      2.26 o 
  10   6  11        0.02       -0.80      1.68 o 
  11   6  11       23.80       14.96      2.46 o 
  12   6  11        1.42        1.07      2.23 o 
  13   6  11       77.95       80.27      7.08 o 
 -14   7  11        3.38        2.45      1.81 o 
 -13   7  11       79.16       82.58      5.31 o 
 -12   7  11        2.70        2.16      1.69 o 
 -11   7  11      193.55      205.35      7.83 o 
 -10   7  11       31.61       28.80      4.98 o 
  -9   7  11      400.85      418.39     16.44 o 
  -8   7  11        4.10        2.95      2.15 o 
  -7   7  11       95.38      101.64      6.73 o 
  -6   7  11        1.05        1.61      1.25 o 
  -5   7  11      179.29      161.93      8.25 o 
  -4   7  11        1.07        0.05      1.09 o 
  -3   7  11       85.42       63.18      3.01 o 
  -2   7  11      257.24      234.61      7.02 o 
  -1   7  11       34.53       37.42      2.18 o 
   0   7  11        9.71       15.83      1.65 o 
   1   7  11      176.79      166.99      5.47 o 
   2   7  11      788.41      763.96     19.51 o 
   3   7  11       12.06       11.44      1.38 o 
   4   7  11       39.15       39.52      3.28 o 
   5   7  11       10.87       11.83      1.87 o 
   6   7  11        2.34        2.49      1.20 o 
   7   7  11       39.86       43.82      2.63 o 
   8   7  11       22.61       20.12      2.13 o 
   9   7  11        8.44       11.31      2.11 o 
  10   7  11       30.35       24.81      3.44 o 
  11   7  11       76.95       74.79      4.46 o 
  12   7  11       93.96       79.82      4.73 o 
 -14   8  11        9.67       14.47      4.42 o 
 -13   8  11       93.27       91.32      7.35 o 
 -12   8  11       59.17       57.90      5.76 o 
 -11   8  11       24.41       23.95      3.51 o 
 -10   8  11       16.83       14.40      4.39 o 
  -9   8  11        5.07        4.88      3.21 o 
  -8   8  11        5.66        5.89      1.78 o 
  -7   8  11       21.31       17.49      1.73 o 
  -6   8  11      190.06      167.14      9.98 o 
  -5   8  11       57.97       53.69      3.02 o 
  -4   8  11        0.00        0.52      1.07 o 
  -3   8  11      216.74      197.30      6.13 o 
  -2   8  11      239.17      235.24      7.04 o 
  -1   8  11       57.33       55.99      2.88 o 
   0   8  11       41.62       39.50      2.60 o 
   1   8  11      787.68      734.27     21.08 o 
   2   8  11        2.00        1.51      0.99 o 
   3   8  11       54.34       56.05      2.63 o 
   4   8  11      116.86      115.96      7.92 o 
   5   8  11       18.24       24.12      2.04 o 
   6   8  11        2.02        2.18      1.19 o 
   7   8  11       65.03       58.18      3.02 o 
   8   8  11        1.01        0.88      1.41 o 
   9   8  11        2.95        6.33      2.14 o 
  10   8  11        0.82        0.77      1.70 o 
  11   8  11       70.51       78.80      4.51 o 
  12   8  11       26.89       24.76      2.97 o 
 -14   9  11      139.23      115.15      8.46 o 
 -13   9  11       17.79       17.28      3.84 o 
 -12   9  11        6.37       10.50      3.19 o 
 -11   9  11       73.35       78.79      8.85 o 
 -10   9  11      168.91      184.96     12.59 o 
  -9   9  11       23.86       15.09      4.25 o 
  -8   9  11        9.10        8.26      2.80 o 
  -7   9  11       34.19       38.08      4.42 o 
  -6   9  11        1.32        0.84      1.76 o 
  -5   9  11     1062.10     1024.27     32.35 o 
  -4   9  11      125.45      129.24      6.10 o 
  -3   9  11        9.65       10.95      1.88 o 
  -2   9  11       49.80       56.18      2.78 o 
  -1   9  11       32.49       28.39      2.05 o 
   0   9  11      211.28      194.16      6.13 o 
   1   9  11        5.24        7.37      1.37 o 
   2   9  11       36.43       34.06      1.93 o 
   3   9  11       14.89       14.99      1.60 o 
   4   9  11      142.31      143.62      4.88 o 
   5   9  11       35.88       33.78      2.65 o 
   6   9  11       58.08       59.77      3.11 o 
   7   9  11       52.82       41.48      2.58 o 
   8   9  11        0.66        0.05      1.27 o 
   9   9  11       10.35       12.29      2.07 o 
  10   9  11       11.80       13.67      2.23 o 
  11   9  11       25.39       28.37      2.88 o 
  12   9  11       50.60       51.01      3.67 o 
 -13  10  11       14.65       10.54      3.46 o 
 -12  10  11       15.52       13.80      3.50 o 
 -11  10  11      200.74      215.19     19.22 o 
 -10  10  11       54.70       66.50     10.50 o 
  -9  10  11        0.01        0.56      3.13 o 
  -8  10  11       30.97       28.93      4.09 o 
  -7  10  11        3.93        3.07      2.37 o 
  -6  10  11        0.29        1.44      1.83 o 
  -5  10  11      144.51      163.50      7.35 o 
  -4  10  11       38.66       29.70      3.11 o 
  -3  10  11        9.78       10.80      2.12 o 
  -2  10  11       49.32       46.00      3.21 o 
  -1  10  11        0.75        0.76      1.28 o 
   0  10  11        1.89        2.31      1.04 o 
   1  10  11        0.02        0.72      1.04 o 
   2  10  11      179.84      191.20      5.49 o 
   3  10  11       27.08       27.09      2.90 o 
   4  10  11       38.31       33.09      2.26 o 
   5  10  11       10.54       10.73      1.62 o 
   6  10  11        9.95        5.73      1.78 o 
   7  10  11        0.28        1.77      1.26 o 
   8  10  11        0.12       -0.62      1.22 o 
   9  10  11        0.06       -1.14      1.39 o 
  10  10  11        0.01        1.07      1.47 o 
  11  10  11       24.11       26.08      3.46 o 
 -12  11  11        0.12        3.54      2.80 o 
 -11  11  11        0.68       -3.77      3.98 o 
 -10  11  11       40.37       42.78      8.49 o 
  -9  11  11        7.36        3.94      3.46 o 
  -8  11  11      364.92      355.70     15.76 o 
  -7  11  11       23.55       25.02      3.89 o 
  -6  11  11        2.18        3.08      1.93 o 
  -5  11  11        1.01        3.44      1.98 o 
  -4  11  11       19.26       22.16      2.79 o 
  -3  11  11        0.08        0.25      1.58 o 
  -2  11  11        6.96        6.63      1.74 o 
  -1  11  11        4.45        2.78      1.50 o 
   0  11  11        3.35        2.56      1.51 o 
   1  11  11      157.30      137.27      6.84 o 
   2  11  11      130.50      128.34      4.10 o 
   3  11  11       46.92       43.19      2.45 o 
   4  11  11        5.86        6.85      1.36 o 
   5  11  11        0.22        1.57      1.13 o 
   6  11  11       13.76       16.66      2.25 o 
   7  11  11       17.73       15.55      2.32 o 
   8  11  11        5.43        5.52      2.15 o 
   9  11  11       15.40       14.80      4.56 o 
  10  11  11        0.83        1.20      2.15 o 
  11  11  11       50.22       41.98      4.05 o 
 -12  12  11        0.03       -0.97      2.68 o 
 -11  12  11        0.97       -1.09      4.05 o 
 -10  12  11       30.54       15.68      5.80 o 
  -9  12  11        5.77        8.79      3.77 o 
  -8  12  11        4.19       -1.29      2.98 o 
  -7  12  11        1.64       -0.37      2.28 o 
  -6  12  11       13.30        9.42      2.77 o 
  -5  12  11        5.28        3.07      1.97 o 
  -4  12  11      171.19      179.57      7.91 o 
  -3  12  11      135.88      150.39      6.89 o 
  -2  12  11        3.35        1.72      1.54 o 
  -1  12  11        9.42       12.44      1.96 o 
   0  12  11       36.49       43.26      3.01 o 
   1  12  11        8.10        4.51      1.50 o 
   2  12  11        9.25        7.91      1.38 o 
   3  12  11        9.96       12.86      1.65 o 
   4  12  11        7.73        6.97      1.67 o 
   5  12  11       12.68       14.87      2.11 o 
   6  12  11       82.14       78.19      4.60 o 
   7  12  11        7.86        9.04      3.00 o 
   8  12  11        4.41        5.00      2.41 o 
   9  12  11      101.08      100.53      5.48 o 
  10  12  11       43.67       45.19      4.08 o 
 -11  13  11        7.11        8.99      5.32 o 
 -10  13  11       10.05       14.14      5.60 o 
  -9  13  11       57.12       51.07      8.71 o 
  -8  13  11       33.48       37.56     10.00 o 
  -7  13  11      236.91      275.39     17.23 o 
  -6  13  11      179.85      191.71     21.20 o 
  -5  13  11        0.00        1.53      2.01 o 
  -4  13  11      191.95      194.00      8.39 o 
  -3  13  11        0.45        1.39      1.82 o 
  -2  13  11       50.57       58.72      3.71 o 
  -1  13  11        0.29        1.50      1.39 o 
   0  13  11      141.63      148.97      7.30 o 
   1  13  11        5.27        5.85      2.28 o 
   2  13  11       23.99       20.78      3.61 o 
   3  13  11        0.22       -0.05      1.77 o 
   4  13  11      357.31      350.56     13.99 o 
   5  13  11       47.21       47.11      3.30 o 
   6  13  11       13.54       14.23      2.35 o 
   7  13  11       23.31       21.49      3.05 o 
   8  13  11       22.20       19.88      3.27 o 
   9  13  11      213.26      230.69     10.38 o 
 -10  14  11       18.93       17.76      5.89 o 
  -9  14  11      106.42      115.97     12.74 o 
  -8  14  11        1.32       -1.74      2.97 o 
  -7  14  11        4.17        3.28      3.07 o 
  -6  14  11      114.18      116.86      8.60 o 
  -5  14  11       23.20       22.41      3.88 o 
  -4  14  11      112.01      113.35      6.47 o 
  -3  14  11      105.99      122.98      6.38 o 
  -2  14  11      266.24      277.00     13.48 o 
  -1  14  11      129.64      135.65      7.11 o 
   0  14  11       18.32       21.53      3.26 o 
   1  14  11      117.60      125.28      9.77 o 
   2  14  11        0.00        1.30      3.45 o 
   3  14  11       67.69       80.77      8.74 o 
   4  14  11      141.60      146.37      8.84 o 
   5  14  11       27.36       31.13      7.84 o 
   6  14  11        5.23        2.94      3.04 o 
   7  14  11        3.91        4.86      2.02 o 
   8  14  11       69.33       70.99      6.22 o 
  -9  15  11       16.22       11.26      3.98 o 
  -8  15  11        4.10        7.71      5.93 o 
  -7  15  11       16.93       16.16      3.77 o 
  -6  15  11      115.07      115.98      8.06 o 
  -5  15  11       31.89       38.42      3.83 o 
  -4  15  11       13.90       11.67      6.52 o 
  -3  15  11        4.31        1.70      5.13 o 
  -2  15  11       51.20       52.83     10.25 o 
  -1  15  11        0.19       -0.99      3.21 o 
   0  15  11        5.12        2.73      3.51 o 
   1  15  11       36.28       32.70      5.70 o 
   2  15  11       76.77       64.29      7.59 o 
   3  15  11      102.31       96.34      6.31 o 
   4  15  11        7.32        3.62      2.48 o 
   5  15  11       65.82       55.15      5.07 o 
   6  15  11       24.51       30.37      4.03 o 
   7  15  11       29.51       33.86      4.96 o 
  -7  16  11        8.30       10.15      7.20 o 
  -6  16  11       39.65       39.50     10.06 o 
  -5  16  11      108.32       95.39     14.67 o 
  -4  16  11        0.47       -1.67      4.91 o 
  -3  16  11        1.87       -0.07      4.82 o 
  -2  16  11        5.73       12.15      6.19 o 
  -1  16  11        0.48        1.35      3.49 o 
   0  16  11        2.86       -1.20      3.49 o 
   1  16  11       24.63       26.02      5.52 o 
   2  16  11       16.56       17.34      6.65 o 
   3  16  11       11.63       12.17      4.75 o 
   4  16  11       58.35       63.79      6.04 o 
   5  16  11        6.19        7.02      3.14 o 
   6  16  11        0.29        0.84      2.99 o 
  -6  17  11       17.16       23.48      8.60 o 
  -5  17  11       22.95       22.76      8.56 o 
  -4  17  11       62.55       57.07     11.96 o 
  -3  17  11       13.39       12.00      6.75 o 
  -2  17  11        1.11        1.47      5.29 o 
  -1  17  11       22.76       25.03      8.14 o 
   0  17  11        7.01       12.45      4.52 o 
   1  17  11       49.97       55.57      8.42 o 
   2  17  11       10.20       11.19      4.54 o 
   3  17  11       11.19       11.31      4.77 o 
   4  17  11        5.59        8.38      5.61 o 
  -2  18  11        4.99        3.04      6.01 o 
  -1  18  11       21.22       14.03      7.45 o 
   0  18  11        6.91       10.97      4.77 o 
 -15   0  12       78.29       79.07     10.90 o 
 -14   0  12      228.39      221.37     18.42 o 
 -13   0  12       41.88       35.50      7.36 o 
 -12   0  12        1.24        1.09      2.30 o 
 -11   0  12       50.80       56.87      5.30 o 
 -10   0  12       28.40       30.71      3.89 o 
  -9   0  12       11.29       11.82      2.28 o 
  -8   0  12      181.89      173.41      7.80 o 
  -7   0  12      193.49      202.05      8.62 o 
  -6   0  12      187.09      184.56      7.92 o 
  -5   0  12       11.12       17.27      2.01 o 
  -4   0  12      222.17      236.34     10.13 o 
  -3   0  12        0.59       -0.27      1.35 o 
  -2   0  12       72.27       64.06      4.35 o 
  -1   0  12      717.78      687.95     25.05 o 
   0   0  12        0.22        2.22      1.35 o 
   1   0  12       82.32      104.02      4.91 o 
   2   0  12      121.89      119.62      5.39 o 
   3   0  12        8.46       11.79      2.00 o 
   4   0  12      155.31      152.31      7.81 o 
   5   0  12       59.81       63.95      4.64 o 
   6   0  12       94.71      103.96      7.43 o 
   7   0  12      109.72      117.67      8.11 o 
   8   0  12      198.27      182.48     11.02 o 
   9   0  12       33.57       34.02      5.09 o 
  10   0  12        3.94        8.50      3.46 o 
  11   0  12       78.05       77.15      7.84 o 
  12   0  12      140.47      140.18     14.48 o 
  13   0  12      218.41      245.86     20.94 o 
 -15   1  12       15.48       13.59      4.23 o 
 -14   1  12        0.13        1.58      4.27 o 
 -13   1  12       97.40      103.34      6.08 o 
 -12   1  12       45.22       48.49      4.34 o 
 -11   1  12       19.25       16.95      3.89 o 
 -10   1  12        2.94        4.26      1.50 o 
  -9   1  12      195.91      193.74      6.05 o 
  -8   1  12       23.35       24.12      2.01 o 
  -7   1  12        0.00        0.21      1.08 o 
  -6   1  12      646.04      634.26     15.54 o 
  -5   1  12       85.03       89.97      3.58 o 
  -4   1  12        0.40        2.41      1.01 o 
  -3   1  12      471.21      490.05     12.07 o 
  -2   1  12       44.31       46.82      2.48 o 
  -1   1  12      204.98      221.10      7.71 o 
   0   1  12      113.30      134.67      4.62 o 
   1   1  12        0.34        0.98      0.97 o 
   2   1  12        6.30        8.41      1.36 o 
   3   1  12       12.99       11.28      1.60 o 
   4   1  12        0.20        2.61      1.24 o 
   5   1  12       62.91       68.44      6.79 o 
   6   1  12       30.39       32.53      7.19 o 
   7   1  12       17.10       16.41      2.78 o 
   8   1  12       27.57       36.60      4.49 o 
   9   1  12        0.20        0.56      2.17 o 
  10   1  12       66.55       65.13     11.62 o 
  11   1  12       44.12       34.34      8.82 o 
  12   1  12       94.72       97.70     12.56 o 
  13   1  12       14.29       12.02      5.94 o 
 -15   2  12        5.33        7.16      3.63 o 
 -14   2  12       28.63       29.52      3.76 o 
 -13   2  12       10.40       11.25      3.49 o 
 -12   2  12       65.67       62.76      4.86 o 
 -11   2  12        4.07        4.78      2.10 o 
 -10   2  12       25.33       18.98      2.51 o 
  -9   2  12      372.65      375.13     11.41 o 
  -8   2  12      155.51      145.34      5.57 o 
  -7   2  12        3.34        5.04      1.33 o 
  -6   2  12      827.85      806.49     21.76 o 
  -5   2  12      423.11      436.26     11.50 o 
  -4   2  12       57.05       69.69      4.64 o 
  -3   2  12        0.05        3.78      1.08 o 
  -2   2  12       48.03       46.95      2.49 o 
  -1   2  12       65.86       70.54      2.96 o 
   0   2  12      283.02      311.67     17.53 o 
   1   2  12        0.26        1.50      1.04 o 
   2   2  12      417.85      416.44     24.65 o 
   3   2  12        2.50        4.16      1.28 o 
   4   2  12       27.74       29.39      2.33 o 
   5   2  12      107.36       79.40      5.67 o 
   6   2  12       19.83       22.12      2.90 o 
   7   2  12        6.91        8.81      1.98 o 
   8   2  12        0.03       -1.51      1.64 o 
   9   2  12       30.04       27.95      6.45 o 
  10   2  12       40.30       41.78      4.61 o 
  11   2  12       56.83       57.83     23.22 o 
  12   2  12        0.31        7.42      5.06 o 
  13   2  12       47.05       47.71      9.22 o 
 -15   3  12        6.13        9.35      2.81 o 
 -14   3  12      215.02      218.83      9.87 o 
 -13   3  12        2.31        2.76      2.17 o 
 -12   3  12       10.10        6.74      2.45 o 
 -11   3  12        1.37        4.69      1.98 o 
 -10   3  12       32.15       33.51      3.07 o 
  -9   3  12       51.36       51.40      3.34 o 
  -8   3  12       12.00       12.53      1.87 o 
  -7   3  12      613.47      620.63     20.12 o 
  -6   3  12       94.16      107.75      4.31 o 
  -5   3  12      113.83      112.80      4.34 o 
  -4   3  12        1.69        1.82      1.08 o 
  -3   3  12      685.72      712.05     18.28 o 
  -2   3  12      102.14      108.96      4.10 o 
  -1   3  12      105.84      105.00      4.01 o 
   0   3  12      164.95      171.31      6.88 o 
   1   3  12      453.44      451.82     12.24 o 
   2   3  12       31.06       32.23      2.34 o 
   3   3  12      394.47      408.66     13.66 o 
   4   3  12      216.25      236.81     12.86 o 
   5   3  12       62.15       69.25      3.80 o 
   6   3  12       10.37        7.78      1.57 o 
   7   3  12        3.17        2.62      1.58 o 
   8   3  12        5.61        7.25      2.29 o 
   9   3  12       10.52       11.14      2.38 o 
  10   3  12      152.33      155.83      7.66 o 
  11   3  12       47.42       45.90      6.01 o 
  12   3  12       13.46       10.28      5.32 o 
  13   3  12       66.42       63.01      9.93 o 
 -15   4  12        1.04        1.38      2.65 o 
 -14   4  12       61.03       68.67      6.11 o 
 -13   4  12      199.41      200.73     10.54 o 
 -12   4  12       92.00       98.17      6.54 o 
 -11   4  12       49.87       46.09      4.59 o 
 -10   4  12       48.94       49.49      5.36 o 
  -9   4  12       18.38       16.31      3.30 o 
  -8   4  12       10.96       10.00      2.40 o 
  -7   4  12      377.41      366.06     12.89 o 
  -6   4  12       11.97        9.48      1.74 o 
  -5   4  12      158.02      161.77      6.06 o 
  -4   4  12      212.26      195.08      5.75 o 
  -3   4  12      213.10      221.27      8.98 o 
  -2   4  12       16.26       19.10      1.78 o 
  -1   4  12        0.13        2.06      1.06 o 
   0   4  12       69.22       59.94      3.02 o 
   1   4  12       25.20       30.75      3.54 o 
   2   4  12      161.37      174.42      5.73 o 
   3   4  12       39.39       37.68      7.26 o 
   4   4  12      490.94      519.86     24.33 o 
   5   4  12      225.03      210.28      6.53 o 
   6   4  12       26.06       25.69      2.22 o 
   7   4  12        5.51        5.72      1.73 o 
   8   4  12       29.65       28.41      4.60 o 
   9   4  12      187.21      192.28      7.18 o 
  10   4  12        6.27        6.03      2.62 o 
  11   4  12        5.46        1.76      2.65 o 
  12   4  12        9.90       10.44      5.93 o 
  13   4  12       20.23       34.98      7.41 o 
 -15   5  12        2.71        2.32      2.28 o 
 -14   5  12        3.58        7.02      2.73 o 
 -13   5  12        5.98        3.80      2.47 o 
 -12   5  12      106.94       95.06     13.31 o 
 -11   5  12        6.78        7.86      2.94 o 
 -10   5  12        0.28       -0.58      1.55 o 
  -9   5  12      166.35      159.55      8.19 o 
  -8   5  12        1.98        2.07      1.63 o 
  -7   5  12        7.51       10.49      1.83 o 
  -6   5  12      131.76      129.14      6.47 o 
  -5   5  12        0.54        4.34      1.43 o 
  -4   5  12      237.32      254.92      8.42 o 
  -3   5  12        2.84        4.28      1.16 o 
  -2   5  12        0.17        1.58      1.08 o 
  -1   5  12       47.64       42.55      2.61 o 
   0   5  12      113.17      118.76      4.34 o 
   1   5  12       48.85       49.09      2.85 o 
   2   5  12       23.98       23.45      2.02 o 
   3   5  12      311.92      295.42      8.68 o 
   4   5  12       40.14       44.79      2.53 o 
   5   5  12        4.93       10.69      1.67 o 
   6   5  12      155.48      156.18      5.41 o 
   7   5  12        0.24        0.57      1.32 o 
   8   5  12      237.63      242.12     10.31 o 
   9   5  12      285.21      265.58      8.54 o 
  10   5  12       32.26       33.60      3.49 o 
  11   5  12        0.24       -1.46      2.07 o 
  12   5  12        0.58       -1.94      2.40 o 
 -14   6  12       20.23       19.09      6.08 o 
 -13   6  12        6.15        0.68      2.12 o 
 -12   6  12       25.46       29.76      3.81 o 
 -11   6  12        0.35        0.63      1.73 o 
 -10   6  12        0.35        0.82      1.54 o 
  -9   6  12       17.44       15.24      2.76 o 
  -8   6  12       71.00       68.49      4.35 o 
  -7   6  12       45.89       37.37      2.90 o 
  -6   6  12        9.84       11.48      1.83 o 
  -5   6  12       16.94       20.47      2.20 o 
  -4   6  12       23.11       19.16      2.08 o 
  -3   6  12       25.69       25.06      2.04 o 
  -2   6  12        2.50        3.95      1.14 o 
  -1   6  12       14.82       14.73      1.67 o 
   0   6  12      109.05       88.35      5.94 o 
   1   6  12        6.22        6.47      2.34 o 
   2   6  12      299.98      307.54      8.95 o 
   3   6  12        0.01        1.18      1.20 o 
   4   6  12      101.10      104.40      4.08 o 
   5   6  12       16.50       14.47      2.02 o 
   6   6  12        0.06        4.62      2.07 o 
   7   6  12       22.59       20.12      2.17 o 
   8   6  12      251.87      249.77      7.71 o 
   9   6  12        5.93        3.09      1.64 o 
  10   6  12        1.06        0.22      1.78 o 
  11   6  12        3.62        5.58      2.84 o 
  12   6  12        0.07       -2.12      2.12 o 
 -14   7  12      361.92      348.15     21.98 o 
 -13   7  12       48.86       43.08      3.76 o 
 -12   7  12      226.90      231.62     10.78 o 
 -11   7  12        4.64        5.71      1.81 o 
 -10   7  12       36.19       36.42      3.65 o 
  -9   7  12       20.59       20.21      2.86 o 
  -8   7  12      401.47      417.33     16.44 o 
  -7   7  12       12.04       14.20      2.03 o 
  -6   7  12       75.03       77.45      3.99 o 
  -5   7  12      157.75      158.11      6.02 o 
  -4   7  12      769.39      746.88     21.17 o 
  -3   7  12       58.98       53.64      2.91 o 
  -2   7  12       13.98       21.14      1.93 o 
  -1   7  12       47.10       47.99      2.61 o 
   0   7  12       19.30       20.21      1.92 o 
   1   7  12      622.87      640.62     16.74 o 
   2   7  12        8.47       10.41      1.65 o 
   3   7  12      280.03      262.55      7.96 o 
   4   7  12      105.10      108.14      4.17 o 
   5   7  12       41.67       49.74      2.94 o 
   6   7  12      247.78      240.04      7.41 o 
   7   7  12       52.98       56.68      3.35 o 
   8   7  12        0.34       -0.79      1.35 o 
   9   7  12        0.35        0.05      1.56 o 
  10   7  12        0.30       -1.68      1.68 o 
  11   7  12        0.52       -0.19      1.95 o 
  12   7  12       25.36       24.03      3.44 o 
 -14   8  12        2.60       -3.38      3.38 o 
 -13   8  12       30.14       43.78      5.44 o 
 -12   8  12      141.35      157.06     13.58 o 
 -11   8  12       13.97       13.36      4.29 o 
 -10   8  12       43.33       43.70      6.52 o 
  -9   8  12      300.54      321.15     14.93 o 
  -8   8  12        8.52        8.34      2.15 o 
  -7   8  12       28.44       28.44      2.35 o 
  -6   8  12        2.56        5.28      3.17 o 
  -5   8  12       48.53       50.19      3.06 o 
  -4   8  12       17.02       12.15      1.76 o 
  -3   8  12       16.90       16.64      1.76 o 
  -2   8  12      173.77      159.28      5.40 o 
  -1   8  12        0.00        2.02      1.15 o 
   0   8  12      139.45      130.18      6.33 o 
   1   8  12        2.04        2.96      1.25 o 
   2   8  12       62.47       55.30      3.73 o 
   3   8  12        0.10       -0.23      1.03 o 
   4   8  12       55.60       61.43      3.20 o 
   5   8  12       17.50       21.98      2.10 o 
   6   8  12        0.98       -0.14      1.29 o 
   7   8  12       49.30       50.39      3.71 o 
   8   8  12        1.94        1.05      1.47 o 
   9   8  12       14.07       17.47      2.38 o 
  10   8  12        1.14       -1.77      1.77 o 
  11   8  12        1.56       -1.56      1.82 o 
  12   8  12        0.35       -4.07      5.63 o 
 -13   9  12       11.38       11.31      3.56 o 
 -12   9  12        0.18       -2.39      2.47 o 
 -11   9  12      120.41      133.44      9.11 o 
 -10   9  12       41.44       43.53      8.84 o 
  -9   9  12       53.58       76.08      8.36 o 
  -8   9  12       27.89       34.79      4.44 o 
  -7   9  12       28.50       26.71      3.93 o 
  -6   9  12      101.67       92.18      5.41 o 
  -5   9  12        0.05        0.83      1.65 o 
  -4   9  12      431.36      397.47     14.20 o 
  -3   9  12       25.70       25.00      2.09 o 
  -2   9  12        4.20        5.65      1.30 o 
  -1   9  12      263.31      257.64      7.72 o 
   0   9  12       83.82       77.19      3.52 o 
   1   9  12        1.16        1.89      1.61 o 
   2   9  12       30.71       29.04      3.74 o 
   3   9  12        8.11        6.29      1.43 o 
   4   9  12       10.19        6.34      1.80 o 
   5   9  12        5.76        9.31      3.14 o 
   6   9  12        0.22        0.03      1.30 o 
   7   9  12       91.75       95.96      4.24 o 
   8   9  12        6.15        7.65      1.88 o 
   9   9  12       14.65       14.79      2.28 o 
  10   9  12        2.42        6.53      2.08 o 
  11   9  12       27.42       27.66      2.96 o 
 -13  10  12       10.81        9.22      3.48 o 
 -12  10  12       43.50       41.96      9.50 o 
 -11  10  12       58.67       73.20     11.48 o 
 -10  10  12        0.30       -3.58      4.18 o 
  -9  10  12       44.20       66.85     10.36 o 
  -8  10  12        1.18        3.45      2.72 o 
  -7  10  12        2.50        6.08      2.70 o 
  -6  10  12       75.84       74.58      5.13 o 
  -5  10  12      104.04      110.00      6.37 o 
  -4  10  12       25.03       18.24      2.71 o 
  -3  10  12      169.25      159.30      7.17 o 
  -2  10  12       21.70       27.89      2.61 o 
  -1  10  12       91.76       90.80      3.69 o 
   0  10  12       82.90       87.64      3.72 o 
   1  10  12      297.91      295.20      8.72 o 
   2  10  12        7.10        8.13      2.54 o 
   3  10  12        0.02       -1.05      1.07 o 
   4  10  12       10.54        8.86      1.40 o 
   5  10  12       16.89       19.02      2.02 o 
   6  10  12       51.40       46.25      2.92 o 
   7  10  12        9.40        8.27      1.70 o 
   8  10  12       10.31        6.73      1.87 o 
   9  10  12        0.01        0.51      1.59 o 
  10  10  12       53.25       46.30      4.06 o 
  11  10  12        3.57        1.32      6.11 o 
 -12  11  12       30.89       32.66      4.70 o 
 -11  11  12        3.57        9.55      5.82 o 
 -10  11  12       66.76       50.57      9.22 o 
  -9  11  12      123.10      130.39     13.44 o 
  -8  11  12        4.53        1.44      3.09 o 
  -7  11  12       83.34       91.46      7.14 o 
  -6  11  12       66.98       59.56      4.74 o 
  -5  11  12       53.72       52.15      4.30 o 
  -4  11  12      472.58      470.42     16.57 o 
  -3  11  12      237.85      230.14      9.39 o 
  -2  11  12       35.56       36.89      3.61 o 
  -1  11  12       31.08       36.51      3.05 o 
   0  11  12        0.27        2.61      1.62 o 
   1  11  12        7.51        9.58      1.72 o 
   2  11  12        0.16        1.04      1.22 o 
   3  11  12        5.16        5.35      1.37 o 
   4  11  12       10.63       12.20      1.63 o 
   5  11  12      190.71      185.71      5.95 o 
   6  11  12       97.52       97.91      4.83 o 
   7  11  12        9.63        8.62      1.59 o 
   8  11  12       16.71       19.97      3.84 o 
   9  11  12        3.17        2.61      2.58 o 
  10  11  12        2.28        5.95      2.89 o 
 -11  12  12      100.73       94.39     12.70 o 
 -10  12  12        2.52        0.20      4.17 o 
  -9  12  12        8.80        7.37      4.02 o 
  -8  12  12        6.46        3.20      3.25 o 
  -7  12  12       97.39      104.46      8.69 o 
  -6  12  12       24.51       29.30      4.82 o 
  -5  12  12       56.61       59.66      4.75 o 
  -4  12  12        0.47        1.36      1.92 o 
  -3  12  12       19.31       23.87      3.03 o 
  -2  12  12        9.58       14.30      2.28 o 
  -1  12  12        4.71        5.08      1.82 o 
   0  12  12       51.83       56.71      3.62 o 
   1  12  12       61.58       57.83      3.58 o 
   2  12  12       59.28       54.08      3.63 o 
   3  12  12       40.82       37.78      2.17 o 
   4  12  12        2.74        5.19      1.87 o 
   5  12  12        0.10        3.87      1.88 o 
   6  12  12        0.27        1.67      1.87 o 
   7  12  12       17.25       20.98      2.98 o 
   8  12  12        0.14        0.63      2.25 o 
   9  12  12       28.24       25.73      3.77 o 
 -10  13  12       27.50       32.86      7.53 o 
  -9  13  12       19.64       17.07      4.68 o 
  -8  13  12       70.34       80.75      8.04 o 
  -7  13  12       31.39       35.87      5.54 o 
  -6  13  12       92.61       88.23      7.72 o 
  -5  13  12       38.33       38.03      4.34 o 
  -4  13  12      201.29      200.75      9.77 o 
  -3  13  12       33.67       31.71      3.36 o 
  -2  13  12        6.47        8.99      2.15 o 
  -1  13  12       32.94       42.20      3.16 o 
   0  13  12       40.04       39.69      2.84 o 
   1  13  12      115.09      106.84      7.62 o 
   2  13  12        0.09        3.10      3.09 o 
   3  13  12        7.88        1.11      3.44 o 
   4  13  12      144.09      138.27      7.48 o 
   5  13  12      214.63      213.51      8.14 o 
   6  13  12      212.55      223.28      8.66 o 
   7  13  12        6.13        6.47      2.28 o 
   8  13  12       78.24       82.06      5.75 o 
  -9  14  12        8.90        7.98      3.80 o 
  -8  14  12      102.98      103.48     11.21 o 
  -7  14  12      101.20      100.34     11.00 o 
  -6  14  12       15.66       12.18      3.63 o 
  -5  14  12       15.01       12.73      3.43 o 
  -4  14  12       79.72       97.25      7.23 o 
  -3  14  12       27.35       21.62      3.32 o 
  -2  14  12      150.74      172.51     17.73 o 
  -1  14  12       18.25       16.69      8.15 o 
   0  14  12        2.29        3.34      2.86 o 
   1  14  12       11.81       14.38      4.41 o 
   2  14  12       13.42       17.72      4.65 o 
   3  14  12      226.29      226.01     14.23 o 
   4  14  12       17.34       16.30      4.01 o 
   5  14  12       36.46       27.49      5.07 o 
   6  14  12       31.64       26.74      3.90 o 
   7  14  12        0.44       -1.34      1.82 o 
  -8  15  12       77.13       75.04      7.40 o 
  -7  15  12        4.52        5.18      3.22 o 
  -6  15  12        0.96       -0.82      2.51 o 
  -5  15  12        7.14        7.01      2.54 o 
  -4  15  12       29.08       27.04      8.42 o 
  -3  15  12       43.84       40.52      9.66 o 
  -2  15  12       15.56        8.39      5.90 o 
  -1  15  12       14.18       17.49      4.65 o 
   0  15  12      275.03      280.99     16.54 o 
   1  15  12      362.94      359.47     19.87 o 
   2  15  12       88.23       86.44     14.45 o 
   3  15  12        2.47        1.95      3.71 o 
   4  15  12        0.53        4.25      3.78 o 
   5  15  12        3.29        3.80      2.81 o 
   6  15  12        0.50        3.43      2.77 o 
  -6  16  12        0.01       -1.92      5.96 o 
  -5  16  12       14.60        0.43      6.01 o 
  -4  16  12        6.62        2.29      5.96 o 
  -3  16  12        6.33        5.68      6.18 o 
  -2  16  12        3.90        6.21      6.12 o 
  -1  16  12       61.66       61.74     11.53 o 
   0  16  12       46.74       48.79      7.41 o 
   1  16  12        4.14        5.57      4.16 o 
   2  16  12       18.48       22.18      6.61 o 
   3  16  12       29.94       28.55      5.83 o 
   4  16  12        3.54        3.35      4.13 o 
  -4  17  12        2.22        9.11      6.88 o 
  -3  17  12        0.39        1.66      5.54 o 
  -2  17  12        1.42       -5.13      5.13 o 
  -1  17  12       48.98       41.65     10.34 o 
   0  17  12        2.95        1.69      3.99 o 
   1  17  12        9.91        4.92      4.20 o 
   2  17  12       16.97       17.59      5.67 o 
 -15   1  13       61.03       58.09      6.78 o 
 -14   1  13       91.33       89.72      8.31 o 
 -13   1  13       27.42       24.63      3.46 o 
 -12   1  13       10.80       14.91      3.44 o 
 -11   1  13       16.27       14.22      2.65 o 
 -10   1  13        2.10       -0.74      1.53 o 
  -9   1  13        0.25        0.24      1.24 o 
  -8   1  13       73.95       77.09      3.63 o 
  -7   1  13       88.35       91.46      3.70 o 
  -6   1  13        1.08        1.74      1.16 o 
  -5   1  13       13.33       16.21      3.42 o 
  -4   1  13     1328.22     1306.23     29.11 o 
  -3   1  13       74.68       82.05      3.69 o 
  -2   1  13       35.74       35.71      2.47 o 
  -1   1  13       57.08       67.92      3.00 o 
   0   1  13       52.76       47.43      2.63 o 
   1   1  13        4.22        8.48      1.47 o 
   2   1  13       10.63       18.40      1.90 o 
   3   1  13       22.95       25.15      2.17 o 
   4   1  13       35.04       31.03      2.44 o 
   5   1  13      458.91      463.22     16.20 o 
   6   1  13       31.78       34.99      4.62 o 
   7   1  13       63.74       63.64     12.34 o 
   8   1  13        0.22       -0.77      2.00 o 
   9   1  13        4.79        5.63      2.65 o 
  10   1  13        3.37        5.15      2.81 o 
  11   1  13      110.18      124.66     14.55 o 
  12   1  13        2.40        3.24      4.97 o 
 -15   2  13        6.92        5.71      3.58 o 
 -14   2  13       85.32       78.15      5.80 o 
 -13   2  13        9.66        8.38      3.35 o 
 -12   2  13        9.64       10.55      2.56 o 
 -11   2  13        6.59        7.40      2.36 o 
 -10   2  13       30.97       24.78      2.84 o 
  -9   2  13       52.39       61.86      3.79 o 
  -8   2  13      151.80      145.73      5.66 o 
  -7   2  13      121.86      119.70      4.93 o 
  -6   2  13        7.41        8.00      2.56 o 
  -5   2  13      529.51      546.24     16.12 o 
  -4   2  13        1.08        0.42      1.20 o 
  -3   2  13        8.73        7.07      1.31 o 
  -2   2  13      107.51       99.29      3.66 o 
  -1   2  13       37.39       42.39      2.64 o 
   0   2  13       21.65       22.36      2.01 o 
   1   2  13       46.61       49.37      3.65 o 
   2   2  13       87.53       89.38      4.58 o 
   3   2  13       14.56       12.33      1.74 o 
   4   2  13       18.68       20.68      5.01 o 
   5   2  13      206.45      209.19      7.56 o 
   6   2  13       76.55       89.13      4.57 o 
   7   2  13       19.55       12.37      2.89 o 
   8   2  13       68.12       62.56      5.45 o 
   9   2  13        0.73        3.01      2.46 o 
  10   2  13        2.71       -0.84      2.38 o 
  11   2  13        9.55       12.19      4.10 o 
  12   2  13       25.70       26.11      7.16 o 
 -15   3  13       42.04       45.07      4.61 o 
 -14   3  13        0.24       -0.12      2.24 o 
 -13   3  13      231.57      243.74     17.25 o 
 -12   3  13        2.95        4.11      2.31 o 
 -11   3  13        2.73        6.31      2.22 o 
 -10   3  13       28.51       26.70      3.36 o 
  -9   3  13       22.39       21.97      2.40 o 
  -8   3  13       73.72       60.74      3.60 o 
  -7   3  13       29.42       29.18      3.54 o 
  -6   3  13      115.70      101.97      5.28 o 
  -5   3  13        0.63        2.74      1.45 o 
  -4   3  13       51.82       52.14      3.39 o 
  -3   3  13        0.17        1.02      1.11 o 
  -2   3  13        1.79        0.39      1.04 o 
  -1   3  13        0.17        0.43      1.09 o 
   0   3  13       59.21       48.77      2.89 o 
   1   3  13       67.21       62.91      3.33 o 
   2   3  13       51.88       57.14      3.22 o 
   3   3  13       59.41       57.89      3.29 o 
   4   3  13       38.29       38.47      2.74 o 
   5   3  13       24.78       28.01      2.72 o 
   6   3  13       11.11       10.49      2.05 o 
   7   3  13        4.40        4.61      2.16 o 
   8   3  13        0.74       -1.03      1.75 o 
   9   3  13        0.02        2.07      2.03 o 
  10   3  13        7.80        6.59      3.44 o 
  11   3  13        1.93        3.83      4.02 o 
  12   3  13        0.49       -0.71      3.83 o 
 -14   4  13        0.03       -0.15      2.73 o 
 -13   4  13        7.79       14.11      3.24 o 
 -12   4  13       53.07       61.60      5.51 o 
 -11   4  13        5.12        1.35      2.89 o 
 -10   4  13      191.72      199.65      8.94 o 
  -9   4  13       10.38        8.77      2.19 o 
  -8   4  13        7.09        7.26      2.46 o 
  -7   4  13      678.16      620.52     20.41 o 
  -6   4  13       51.68       50.66      3.45 o 
  -5   4  13      293.29      295.92      9.68 o 
  -4   4  13       35.90       40.04      2.48 o 
  -3   4  13       12.30       13.26      1.67 o 
  -2   4  13        1.78        0.48      1.17 o 
  -1   4  13       52.91       54.96      3.08 o 
   0   4  13      263.26      267.34      8.01 o 
   1   4  13       39.19       43.00      2.74 o 
   2   4  13       12.38       15.25      1.82 o 
   3   4  13      285.54      277.63      8.41 o 
   4   4  13        3.37        9.41      1.74 o 
   5   4  13      118.45      121.70      9.41 o 
   6   4  13        0.29        0.48      1.60 o 
   7   4  13       64.96       62.75      3.92 o 
   8   4  13        0.02       -0.53      1.71 o 
   9   4  13       15.77       13.94      2.41 o 
  10   4  13      132.19      132.49      6.51 o 
  11   4  13        2.59        6.18      3.50 o 
  12   4  13        3.61       -0.49      3.36 o 
 -14   5  13       20.71       17.24      3.38 o 
 -13   5  13       22.74       19.15      3.43 o 
 -12   5  13       43.46       43.25      8.52 o 
 -11   5  13       63.31       61.13      4.71 o 
 -10   5  13       49.43       50.39      5.56 o 
  -9   5  13       16.52       15.78      3.48 o 
  -8   5  13        5.74        6.71      2.02 o 
  -7   5  13       69.06       75.94      4.75 o 
  -6   5  13       72.03       66.33      3.88 o 
  -5   5  13      195.85      182.63      6.77 o 
  -4   5  13       30.01       33.02      2.76 o 
  -3   5  13        6.53        7.03      1.36 o 
  -2   5  13       25.36       31.54      2.76 o 
  -1   5  13       41.06       46.14      5.25 o 
   0   5  13      311.04      321.69      9.35 o 
   1   5  13      211.51      219.00     10.39 o 
   2   5  13        7.54        6.32      1.50 o 
   3   5  13       31.60       22.10      3.03 o 
   4   5  13      349.75      361.11     11.42 o 
   5   5  13      108.86      106.32      4.95 o 
   6   5  13       59.55       57.59      3.82 o 
   7   5  13       10.15        7.70      1.95 o 
   8   5  13       23.49       21.82      3.38 o 
   9   5  13       48.91       54.64      4.24 o 
  10   5  13       59.87       65.50      4.86 o 
  11   5  13        9.36        7.47      3.59 o 
  12   5  13        0.15       -2.65      3.19 o 
 -14   6  13        6.24        2.50      2.46 o 
 -13   6  13        3.64        4.90      2.89 o 
 -12   6  13      132.05      123.75      7.27 o 
 -11   6  13       27.86       29.18      3.28 o 
 -10   6  13       87.80       86.86      4.78 o 
  -9   6  13       32.41       26.40      3.44 o 
  -8   6  13      265.95      263.69     10.15 o 
  -7   6  13        3.98        5.87      1.73 o 
  -6   6  13       26.92       28.13      2.86 o 
  -5   6  13        4.32        3.03      1.50 o 
  -4   6  13       77.85       80.37      4.15 o 
  -3   6  13       30.31       30.06      2.34 o 
  -2   6  13      326.90      319.88      9.31 o 
  -1   6  13       47.01       44.46      2.78 o 
   0   6  13      223.41      226.82      7.12 o 
   1   6  13      129.40      124.44      4.71 o 
   2   6  13        0.02        3.74      1.37 o 
   3   6  13      262.26      269.14      8.22 o 
   4   6  13       90.21      106.36      6.64 o 
   5   6  13      627.67      619.02     16.04 o 
   6   6  13       98.05      100.95      4.39 o 
   7   6  13        6.15        6.10      1.79 o 
   8   6  13      159.06      150.59      7.66 o 
   9   6  13        6.91        3.68      1.92 o 
  10   6  13       24.37       24.49      3.21 o 
  11   6  13       38.76       45.14      4.23 o 
  12   6  13       34.76       33.80      3.81 o 
 -13   7  13        1.83        0.72      3.02 o 
 -12   7  13        2.05        3.39      1.98 o 
 -11   7  13        0.84       -0.37      1.74 o 
 -10   7  13       24.64       24.98      3.61 o 
  -9   7  13       76.43       64.51      4.88 o 
  -8   7  13       18.85       24.66      4.48 o 
  -7   7  13        0.02       -0.28      1.39 o 
  -6   7  13        0.72        0.99      1.44 o 
  -5   7  13       25.64       20.59      2.27 o 
  -4   7  13      111.98       95.25      4.76 o 
  -3   7  13       69.36       73.25      4.07 o 
  -2   7  13       37.32       44.14      2.80 o 
  -1   7  13       66.91       62.79      3.28 o 
   0   7  13        0.14        0.69      1.21 o 
   1   7  13      258.53      236.25      7.41 o 
   2   7  13      147.72      131.98      4.97 o 
   3   7  13       67.88       66.14      5.45 o 
   4   7  13       18.53       19.19      2.43 o 
   5   7  13       23.77       32.03      3.87 o 
   6   7  13        5.97        3.81      1.58 o 
   7   7  13       92.25       93.01      5.01 o 
   8   7  13        1.01        4.38      1.90 o 
   9   7  13        0.61       -0.43      1.72 o 
  10   7  13       10.13        9.16      2.51 o 
  11   7  13       18.19       13.17      2.88 o 
 -13   8  13        8.69        6.62      3.95 o 
 -12   8  13       35.46       33.56      4.71 o 
 -11   8  13       58.89       58.37      7.97 o 
 -10   8  13       58.45       61.89      4.17 o 
  -9   8  13       50.19       58.91      4.09 o 
  -8   8  13       51.35       52.34      5.55 o 
  -7   8  13       16.81       13.66      2.08 o 
  -6   8  13       38.62       41.58      3.69 o 
  -5   8  13      525.20      504.96     15.62 o 
  -4   8  13       92.58       97.23      5.30 o 
  -3   8  13        0.00       -0.01      1.27 o 
  -2   8  13        7.12        5.15      1.45 o 
  -1   8  13        1.73        0.82      1.20 o 
   0   8  13       42.98       45.96      3.03 o 
   1   8  13        0.26        1.32      1.27 o 
   2   8  13      180.71      181.23      6.17 o 
   3   8  13        2.81        2.99      1.52 o 
   4   8  13        0.39        3.06      1.58 o 
   5   8  13      225.83      218.43      6.93 o 
   6   8  13        5.37        8.49      1.78 o 
   7   8  13        1.30        0.47      1.46 o 
   8   8  13        5.97        3.91      1.86 o 
   9   8  13       34.94       34.47      3.74 o 
  10   8  13       32.19       33.63      3.56 o 
  11   8  13        0.25       -0.11      2.23 o 
 -13   9  13        4.28        4.60      3.19 o 
 -12   9  13       48.63       48.40      6.80 o 
 -11   9  13       81.03       87.07      7.02 o 
 -10   9  13       26.09       27.69      7.62 o 
  -9   9  13       11.28        7.47      5.04 o 
  -8   9  13       15.31       14.18      4.44 o 
  -7   9  13       68.47       62.64      4.95 o 
  -6   9  13       25.93       17.03      2.85 o 
  -5   9  13      213.87      214.63      9.11 o 
  -4   9  13       51.25       39.59      5.04 o 
  -3   9  13        6.87        8.66      1.65 o 
  -2   9  13       25.86       23.29      2.04 o 
  -1   9  13       12.15       12.16      2.31 o 
   0   9  13      173.69      152.03     12.73 o 
   1   9  13        0.02        1.71      1.27 o 
   2   9  13      111.32      100.10      4.24 o 
   3   9  13        0.05        0.00      1.39 o 
   4   9  13       49.69       43.04      3.23 o 
   5   9  13       69.57       64.21      3.52 o 
   6   9  13       11.96       11.60      1.84 o 
   7   9  13        5.47        3.68      1.61 o 
   8   9  13        8.68        4.85      1.90 o 
   9   9  13        1.76        1.33      2.01 o 
  10   9  13       51.49       52.31      4.78 o 
 -12  10  13       79.53       75.73      9.54 o 
 -11  10  13       70.59       71.12     11.52 o 
 -10  10  13        8.01       10.47      5.79 o 
  -9  10  13        4.21        1.64      4.27 o 
  -8  10  13       43.57       40.93      5.77 o 
  -7  10  13       47.47       45.47      5.05 o 
  -6  10  13        1.64        0.65      1.92 o 
  -5  10  13        3.58        6.55      2.26 o 
  -4  10  13      367.97      382.40     14.03 o 
  -3  10  13      453.09      444.84     15.76 o 
  -2  10  13        3.11        5.20      1.49 o 
  -1  10  13       31.53       31.18      2.28 o 
   0  10  13        0.18        0.47      1.19 o 
   1  10  13      223.99      220.66      7.53 o 
   2  10  13       21.28       23.62      2.46 o 
   3  10  13       53.43       57.11      5.55 o 
   4  10  13        0.21        1.95      1.22 o 
   5  10  13        4.48        9.40      1.72 o 
   6  10  13       12.02        9.32      1.94 o 
   7  10  13       49.43       41.63      3.17 o 
   8  10  13       50.44       49.67      3.49 o 
   9  10  13        1.69        0.39      1.94 o 
  10  10  13        0.69        1.05      2.48 o 
 -11  11  13       23.82       21.66      7.21 o 
 -10  11  13        4.47        4.92      5.23 o 
  -9  11  13       23.55       24.13      6.65 o 
  -8  11  13      113.51      116.39      9.45 o 
  -7  11  13       60.56       60.46     11.14 o 
  -6  11  13        8.68        8.73      2.91 o 
  -5  11  13        2.43        1.34      2.13 o 
  -4  11  13        7.10        9.34      2.44 o 
  -3  11  13       49.19       49.44      4.20 o 
  -2  11  13       52.89       62.89      4.02 o 
  -1  11  13        0.44        0.63      1.56 o 
   0  11  13       36.76       37.22      3.15 o 
   1  11  13       42.94       46.95      2.97 o 
   2  11  13       24.93       34.00      2.67 o 
   3  11  13       34.72       42.39      3.06 o 
   4  11  13       79.56       77.91      4.40 o 
   5  11  13       13.16       11.53      2.73 o 
   6  11  13        0.01       -0.09      1.46 o 
   7  11  13        0.02        0.65      1.48 o 
   8  11  13       36.44       31.21      3.91 o 
   9  11  13        7.99       11.62      3.22 o 
 -11  12  13        3.12       -0.95      4.45 o 
 -10  12  13        0.39       -4.11      4.18 o 
  -9  12  13       59.91       49.06      8.87 o 
  -8  12  13       68.39       67.64      8.08 o 
  -7  12  13      172.76      166.29     11.23 o 
  -6  12  13        0.64        4.95      3.32 o 
  -5  12  13       61.15       75.62      5.78 o 
  -4  12  13       32.13       35.69      4.21 o 
  -3  12  13      335.66      346.79     13.06 o 
  -2  12  13       11.52       12.89      2.57 o 
  -1  12  13       19.02       18.50      2.46 o 
   0  12  13        0.75        1.53      2.05 o 
   1  12  13        0.02        1.60      1.66 o 
   2  12  13        0.66        2.25      1.88 o 
   3  12  13      118.97      116.88      8.97 o 
   4  12  13       40.64       43.39      2.93 o 
   5  12  13       17.65       19.68      3.00 o 
   6  12  13        2.12        1.40      1.98 o 
   7  12  13       58.79       55.96      4.33 o 
   8  12  13       27.24       27.74      3.81 o 
 -10  13  13        1.79        6.44      5.06 o 
  -9  13  13       53.82       66.70     13.10 o 
  -8  13  13       16.13       18.14      4.62 o 
  -7  13  13        9.41        3.36      3.47 o 
  -6  13  13       74.20       80.96      7.81 o 
  -5  13  13       18.17       12.68      3.76 o 
  -4  13  13       30.72       32.00      4.87 o 
  -3  13  13       10.84       10.10      3.68 o 
  -2  13  13       62.31       57.24      5.48 o 
  -1  13  13      246.22      268.21     10.46 o 
   0  13  13       60.32       73.26      5.61 o 
   1  13  13       40.62       50.29      3.67 o 
   2  13  13        3.99        4.18      3.61 o 
   3  13  13        0.32       -3.09      3.09 o 
   4  13  13        1.90       -1.14      3.53 o 
   5  13  13       35.21       35.39      3.13 o 
   6  13  13       26.42       24.62      4.27 o 
   7  13  13       16.06       16.05      2.71 o 
  -9  14  13        2.38        5.95      6.15 o 
  -8  14  13       25.74       20.96      4.73 o 
  -7  14  13      198.47      219.97     13.26 o 
  -6  14  13        1.97       -0.12      2.93 o 
  -5  14  13        0.29        0.17      2.66 o 
  -4  14  13        1.13        0.24      2.61 o 
  -3  14  13        6.75        8.47      2.89 o 
  -2  14  13       48.68       43.23      5.49 o 
  -1  14  13        1.40        1.66      3.49 o 
   0  14  13       13.24        9.84      4.26 o 
   1  14  13       85.23       88.03      8.89 o 
   2  14  13        6.51        6.76      4.11 o 
   3  14  13       11.86        5.74      4.04 o 
   4  14  13       10.30        9.62      4.38 o 
   5  14  13        0.13       -1.14      2.49 o 
   6  14  13       12.11       11.19      3.29 o 
  -7  15  13       15.87       22.93      4.52 o 
  -6  15  13       26.96       29.04      6.87 o 
  -5  15  13        8.76       10.96      5.16 o 
  -4  15  13        1.25        3.69      5.83 o 
  -3  15  13        0.92       -0.31      5.26 o 
  -2  15  13        0.14        4.06      5.80 o 
  -1  15  13        7.36        8.70      6.34 o 
   0  15  13       20.77       25.54      5.53 o 
   1  15  13       12.98       14.35      5.92 o 
   2  15  13       56.11       61.23     17.83 o 
   3  15  13       18.93       13.15      4.83 o 
   4  15  13       61.75       57.96     12.61 o 
   5  15  13       25.75       15.35      5.21 o 
  -5  16  13        6.43       11.38      7.34 o 
  -4  16  13       12.96       10.16      7.01 o 
  -3  16  13       10.63        5.59      6.53 o 
  -2  16  13       11.21        6.08      6.40 o 
  -1  16  13        0.78       -3.11      4.99 o 
   0  16  13       20.34       24.02      5.59 o 
   1  16  13       28.78       31.67      7.03 o 
   2  16  13       35.23       27.56      5.84 o 
   3  16  13       26.12       34.82     13.75 o 
 -14   0  14        8.07        6.62      5.27 o 
 -13   0  14        9.71       10.37      5.38 o 
 -12   0  14       33.30       39.70      7.75 o 
 -11   0  14      256.02      260.20     20.31 o 
 -10   0  14        9.65       12.88      2.70 o 
  -9   0  14       37.45       37.17      3.80 o 
  -8   0  14        2.07        0.70      1.74 o 
  -7   0  14       43.01       45.64      3.98 o 
  -6   0  14       35.43       45.66      3.91 o 
  -5   0  14      827.02      841.48     25.26 o 
  -4   0  14      760.72      767.05     28.29 o 
  -3   0  14       14.30       14.64      2.69 o 
  -2   0  14       73.58       55.28      4.57 o 
  -1   0  14       18.22       18.93      2.80 o 
   0   0  14      326.76      342.85     14.17 o 
   1   0  14      148.55      159.52      8.02 o 
   2   0  14      781.63      785.86     29.01 o 
   3   0  14       15.32       17.36      3.62 o 
   4   0  14        0.24        0.14      2.26 o 
   5   0  14       25.01       18.39      3.89 o 
   6   0  14      102.64      115.75     12.55 o 
   7   0  14       72.77       69.91      7.01 o 
   8   0  14       36.94       40.05      5.50 o 
   9   0  14       25.25       27.28      5.36 o 
  10   0  14       10.55        3.57      3.89 o 
  11   0  14      388.71      406.35     21.57 o 
  12   0  14       20.29       35.37      8.60 o 
 -14   1  14       11.12       11.92      3.90 o 
 -13   1  14       14.34       14.22      4.02 o 
 -12   1  14       45.29       44.06      4.32 o 
 -11   1  14       29.52       28.34      4.83 o 
 -10   1  14       99.80       99.66      5.34 o 
  -9   1  14        8.17        8.47      1.92 o 
  -8   1  14       57.77       63.39      3.88 o 
  -7   1  14      116.11      114.29      4.28 o 
  -6   1  14       50.59       51.15      2.89 o 
  -5   1  14      414.85      459.63     13.19 o 
  -4   1  14        0.13        1.96      1.18 o 
  -3   1  14       10.46       15.65      2.02 o 
  -2   1  14        2.80        6.18      1.49 o 
  -1   1  14        4.00        4.16      1.41 o 
   0   1  14      394.78      403.18     10.52 o 
   1   1  14       47.85       45.41      3.04 o 
   2   1  14       78.91       90.41      4.00 o 
   3   1  14        8.23        8.65      1.70 o 
   4   1  14        9.59        8.59      1.76 o 
   5   1  14        0.70        2.34      1.89 o 
   6   1  14       72.91       62.27      5.28 o 
   7   1  14        0.64       -1.08      2.01 o 
   8   1  14       13.40       14.58      5.41 o 
   9   1  14        3.42        4.08      2.73 o 
  10   1  14       56.89       40.89      5.03 o 
  11   1  14       54.22       59.27      6.09 o 
  12   1  14       76.32       55.30     10.06 o 
 -14   2  14       15.05       13.56      3.97 o 
 -13   2  14        8.92        4.41      2.49 o 
 -12   2  14      109.02      119.92      8.11 o 
 -11   2  14        1.24        0.72      1.97 o 
 -10   2  14       12.07       12.44      2.35 o 
  -9   2  14        6.82        8.63      1.96 o 
  -8   2  14       14.68        8.72      1.89 o 
  -7   2  14        4.57        3.92      1.57 o 
  -6   2  14      728.26      719.11     23.30 o 
  -5   2  14      209.53      202.69      7.43 o 
  -4   2  14       32.39       32.22      2.57 o 
  -3   2  14       23.35       24.83      2.23 o 
  -2   2  14        4.33        4.31      1.34 o 
  -1   2  14        5.39       14.50      2.91 o 
   0   2  14       87.89       91.84      5.03 o 
   1   2  14       43.28       38.88      2.86 o 
   2   2  14       23.82       17.51      2.02 o 
   3   2  14        6.36        6.93      1.64 o 
   4   2  14       13.53       13.91      1.97 o 
   5   2  14      187.87      199.86      9.45 o 
   6   2  14        0.03        0.18      1.80 o 
   7   2  14        0.09        1.21      2.18 o 
   8   2  14        0.45        0.14      2.14 o 
   9   2  14        6.56        7.59      3.18 o 
  10   2  14       27.15       28.88      4.39 o 
  11   2  14       16.61       17.32      4.86 o 
  12   2  14        3.04       -4.19      4.19 o 
 -14   3  14       30.35       34.41      4.07 o 
 -13   3  14       40.32       37.41      4.13 o 
 -12   3  14       44.97       43.93      4.24 o 
 -11   3  14        2.47        3.98      2.45 o 
 -10   3  14       13.59       10.97      2.54 o 
  -9   3  14       99.69       94.00      5.13 o 
  -8   3  14      199.96      187.57      7.57 o 
  -7   3  14      142.48      124.95      7.14 o 
  -6   3  14        0.36        0.79      1.61 o 
  -5   3  14      170.26      154.90      6.91 o 
  -4   3  14       41.31       42.71      2.96 o 
  -3   3  14       14.23       14.68      1.81 o 
  -2   3  14        6.32        7.10      1.50 o 
  -1   3  14      111.71      104.33      4.27 o 
   0   3  14       59.68       60.48      3.34 o 
   1   3  14       11.66       12.75      1.80 o 
   2   3  14      630.68      659.81     17.52 o 
   3   3  14       20.10       24.84      2.50 o 
   4   3  14       65.15       67.50      3.77 o 
   5   3  14      108.61      115.86      5.38 o 
   6   3  14        0.02       -1.30      1.72 o 
   7   3  14        6.84        5.75      2.28 o 
   8   3  14        4.08        3.44      2.59 o 
   9   3  14       26.95       19.95      3.56 o 
  10   3  14       22.83       19.16      3.76 o 
  11   3  14        0.00       -3.05      3.09 o 
  12   3  14       10.52        3.39      3.75 o 
 -14   4  14       13.23        9.19      3.31 o 
 -13   4  14      258.86      279.88     13.75 o 
 -12   4  14       85.56       94.01      7.31 o 
 -11   4  14        6.09        4.15      2.35 o 
 -10   4  14       42.35       50.41      4.44 o 
  -9   4  14       27.43       21.88      3.03 o 
  -8   4  14      316.80      324.27     14.04 o 
  -7   4  14       29.26       31.94      4.50 o 
  -6   4  14        0.05        1.31      1.49 o 
  -5   4  14        2.38        2.23      1.54 o 
  -4   4  14       23.13       17.97      2.06 o 
  -3   4  14       64.75       65.04      3.53 o 
  -2   4  14      142.06      145.91      5.30 o 
  -1   4  14        8.17        6.37      1.51 o 
   0   4  14      147.63      154.75      5.74 o 
   1   4  14       98.06      108.19      4.43 o 
   2   4  14       89.82       92.75      4.10 o 
   3   4  14      202.59      210.40      6.96 o 
   4   4  14      129.03      134.60      5.76 o 
   5   4  14       26.28       34.94      3.16 o 
   6   4  14        1.08        1.64      1.79 o 
   7   4  14       67.19       67.84      5.03 o 
   8   4  14       26.64       30.99      3.67 o 
   9   4  14      109.35       99.33      6.32 o 
  10   4  14       40.77       30.00      7.07 o 
  11   4  14        0.01       -0.53      3.15 o 
 -14   5  14       19.90       16.49      3.54 o 
 -13   5  14       83.25       80.83      6.33 o 
 -12   5  14      413.49      429.18     18.97 o 
 -11   5  14       28.11       26.49      3.32 o 
 -10   5  14        0.51       -1.60      1.87 o 
  -9   5  14        6.75        6.33      2.21 o 
  -8   5  14      171.29      173.98      7.77 o 
  -7   5  14       83.54       82.31      5.08 o 
  -6   5  14       43.99       44.98      3.39 o 
  -5   5  14       44.77       38.01      3.07 o 
  -4   5  14       19.50       21.18      2.38 o 
  -3   5  14      632.11      637.46     15.61 o 
  -2   5  14       34.39       31.04      2.45 o 
  -1   5  14       15.99       16.23      1.97 o 
   0   5  14      278.42      269.59      8.29 o 
   1   5  14        4.45        4.33      1.46 o 
   2   5  14        0.28        0.52      1.35 o 
   3   5  14      472.84      452.32     16.73 o 
   4   5  14      493.76      500.73     18.56 o 
   5   5  14      263.11      253.21      8.95 o 
   6   5  14       48.13       47.51      3.68 o 
   7   5  14        0.22       -1.71      1.71 o 
   8   5  14       36.22       37.27      5.04 o 
   9   5  14       92.13       95.25      5.19 o 
  10   5  14        0.04       -0.82      2.09 o 
  11   5  14        1.25       -2.31      3.04 o 
 -13   6  14       66.58       67.25      5.45 o 
 -12   6  14       24.90       29.11      3.76 o 
 -11   6  14        0.13       -0.32      2.01 o 
 -10   6  14       57.68       67.52      4.76 o 
  -9   6  14        7.28        8.89      2.57 o 
  -8   6  14       75.02       83.43      5.19 o 
  -7   6  14        0.50       -1.47      1.47 o 
  -6   6  14       32.23       32.85      2.97 o 
  -5   6  14        0.09        0.10      1.54 o 
  -4   6  14      200.23      187.33      7.47 o 
  -3   6  14      120.04      112.61      5.69 o 
  -2   6  14      200.70      189.77      6.39 o 
  -1   6  14       54.49       46.71      2.96 o 
   0   6  14       34.47       39.28      2.77 o 
   1   6  14       17.47       17.22      2.03 o 
   2   6  14        5.47        4.15      1.54 o 
   3   6  14      561.42      557.24     15.20 o 
   4   6  14       36.05       27.85      2.84 o 
   5   6  14      178.15      176.63      8.30 o 
   6   6  14        1.27        2.76      1.83 o 
   7   6  14       22.96       19.08      2.55 o 
   8   6  14        5.92        4.57      1.96 o 
   9   6  14       12.65       14.06      2.59 o 
  10   6  14        3.30        3.29      2.58 o 
  11   6  14        0.01        1.82      2.39 o 
 -13   7  14        0.74       -1.36      1.82 o 
 -12   7  14      143.09      154.19      8.10 o 
 -11   7  14       26.55       23.59      2.94 o 
 -10   7  14      135.84      130.18      6.44 o 
  -9   7  14       53.40       53.73      4.52 o 
  -8   7  14       49.86       56.95      4.64 o 
  -7   7  14        4.05        3.18      1.66 o 
  -6   7  14        0.32        0.79      1.47 o 
  -5   7  14       17.42       15.67      2.46 o 
  -4   7  14        5.28        4.24      1.63 o 
  -3   7  14      134.85      133.12      5.08 o 
  -2   7  14        4.20        2.75      1.37 o 
  -1   7  14       28.59       26.01      2.30 o 
   0   7  14       19.53       18.91      2.07 o 
   1   7  14        1.62        2.41      1.36 o 
   2   7  14      230.93      226.17      7.38 o 
   3   7  14       54.89       57.69      3.78 o 
   4   7  14        8.56        7.67      2.63 o 
   5   7  14        7.80        7.07      1.95 o 
   6   7  14       21.49       18.93      2.60 o 
   7   7  14       25.15       25.56      5.09 o 
   8   7  14       59.31       58.55      4.05 o 
   9   7  14      106.58      130.41      8.62 o 
  10   7  14       46.04       36.77      3.89 o 
  11   7  14       10.73        6.03      6.70 o 
 -13   8  14       45.67       39.68      6.37 o 
 -12   8  14        0.00       -0.57      5.72 o 
 -11   8  14        1.60        0.24      2.69 o 
 -10   8  14       18.02       17.44      5.32 o 
  -9   8  14        0.05        2.54      1.76 o 
  -8   8  14       20.29       19.80      2.65 o 
  -7   8  14       12.65       11.36      2.06 o 
  -6   8  14        3.54        2.63      1.49 o 
  -5   8  14       34.04       29.91      2.80 o 
  -4   8  14        0.70       -1.08      1.36 o 
  -3   8  14       32.73       31.94      2.79 o 
  -2   8  14        8.95       10.21      1.77 o 
  -1   8  14       20.11       24.13      2.27 o 
   0   8  14      108.50      107.26      4.12 o 
   1   8  14       23.95       20.34      2.17 o 
   2   8  14       14.74       16.45      2.68 o 
   3   8  14       27.49       24.73      2.61 o 
   4   8  14        0.24       -0.37      1.56 o 
   5   8  14       55.40       51.83      3.75 o 
   6   8  14        0.71        1.78      1.60 o 
   7   8  14       26.03       23.29      2.51 o 
   8   8  14        2.55        0.15      1.81 o 
   9   8  14        0.87        1.01      1.94 o 
  10   8  14        1.38        4.68      2.41 o 
 -12   9  14        9.65        9.45      3.52 o 
 -11   9  14        0.02       -0.28      2.61 o 
 -10   9  14      137.02      127.49     14.21 o 
  -9   9  14      146.52      178.38     16.86 o 
  -8   9  14       26.40       32.75      7.61 o 
  -7   9  14       31.05       34.13      3.90 o 
  -6   9  14        0.02       -0.03      1.97 o 
  -5   9  14      260.02      267.91     10.47 o 
  -4   9  14        0.22        2.00      1.45 o 
  -3   9  14        8.44        9.93      1.79 o 
  -2   9  14       86.56       90.15      4.23 o 
  -1   9  14      332.16      335.89      9.87 o 
   0   9  14       18.43       20.96      2.14 o 
   1   9  14       53.73       57.59      3.36 o 
   2   9  14        1.36        3.17      1.67 o 
   3   9  14       70.12       71.12      4.16 o 
   4   9  14        0.90        1.28      1.59 o 
   5   9  14        4.26        5.44      1.85 o 
   6   9  14       43.56       40.91      3.29 o 
   7   9  14       19.32       23.59      2.73 o 
   8   9  14        3.25        3.57      1.91 o 
   9   9  14        4.70        1.47      2.10 o 
  10   9  14       44.31       54.77      4.35 o 
 -11  10  14        1.91        0.81      2.78 o 
 -10  10  14       33.47       29.21      8.08 o 
  -9  10  14       89.00       81.55     11.66 o 
  -8  10  14       79.62       74.30      7.89 o 
  -7  10  14      159.28      169.88     11.48 o 
  -6  10  14       26.46       20.63      3.61 o 
  -5  10  14       13.03       13.46      2.76 o 
  -4  10  14      224.65      239.95     12.30 o 
  -3  10  14       10.80       10.95      2.50 o 
  -2  10  14       20.77       14.99      2.00 o 
  -1  10  14        4.18        3.76      1.42 o 
   0  10  14        0.00        1.26      1.33 o 
   1  10  14        4.80        3.40      1.48 o 
   2  10  14       91.67       94.28     10.68 o 
   3  10  14       74.09       73.21      4.11 o 
   4  10  14       13.88       15.79      2.32 o 
   5  10  14       35.07       32.59      3.31 o 
   6  10  14        5.76        5.99      2.44 o 
   7  10  14       73.10       85.93      5.95 o 
   8  10  14       28.05       26.74      2.81 o 
   9  10  14        4.68        2.18      2.08 o 
 -11  11  14       13.91        8.77      6.32 o 
 -10  11  14       93.14       84.44     12.14 o 
  -9  11  14        0.01       -0.59      4.18 o 
  -8  11  14        0.09        3.10      3.35 o 
  -7  11  14       22.60       21.43      4.75 o 
  -6  11  14       91.19       81.95      6.59 o 
  -5  11  14        0.54        2.93      2.66 o 
  -4  11  14        0.69        0.13      1.98 o 
  -3  11  14        1.68        0.34      1.91 o 
  -2  11  14       37.92       43.87      4.38 o 
  -1  11  14       30.69       31.85      3.06 o 
   0  11  14       62.04       64.02      4.44 o 
   1  11  14        1.51        1.19      1.34 o 
   2  11  14       29.13       36.81      3.18 o 
   3  11  14      161.02      159.47      6.85 o 
   4  11  14       10.01        9.54      2.50 o 
   5  11  14        5.27        4.76      1.94 o 
   6  11  14        3.00        2.26      1.75 o 
   7  11  14       29.48       30.60      2.75 o 
   8  11  14       33.81       36.71      4.58 o 
 -10  12  14        0.01        3.34      5.01 o 
  -9  12  14       16.43       23.88      6.90 o 
  -8  12  14       37.21       36.95      5.98 o 
  -7  12  14       68.48       73.54      7.85 o 
  -6  12  14       59.85       74.23      7.77 o 
  -5  12  14      218.73      230.01     13.71 o 
  -4  12  14        1.40        2.31      2.94 o 
  -3  12  14       10.61       17.90      4.09 o 
  -2  12  14       13.11       16.54      3.74 o 
  -1  12  14      154.06      158.31      7.39 o 
   0  12  14        0.52        0.76      1.90 o 
   1  12  14       66.68       71.52      5.34 o 
   2  12  14       29.59       22.74      2.14 o 
   3  12  14        4.07        4.93      1.68 o 
   4  12  14        0.57        0.22      1.56 o 
   5  12  14       35.62       26.02      3.73 o 
   6  12  14       60.94       68.06      7.66 o 
   7  12  14        3.09        5.32      2.52 o 
  -9  13  14        0.20       -2.36      4.06 o 
  -8  13  14        0.16        3.09      3.61 o 
  -7  13  14        0.01       -2.65      3.54 o 
  -6  13  14      156.69      150.43     11.65 o 
  -5  13  14      264.94      297.04     19.19 o 
  -4  13  14       21.83       21.75      6.39 o 
  -3  13  14      155.04      163.65     10.44 o 
  -2  13  14      109.59      101.78      7.64 o 
  -1  13  14       23.72       25.12      5.15 o 
   0  13  14        8.01        9.76      2.51 o 
   1  13  14       22.26       20.93      2.85 o 
   2  13  14       20.87       15.07      4.55 o 
   3  13  14       43.77       43.31      6.52 o 
   4  13  14       31.19       30.89      5.69 o 
   5  13  14        0.08       -1.26      3.48 o 
   6  13  14       45.99       37.92      4.50 o 
  -7  14  14       14.89       16.62      4.46 o 
  -6  14  14       11.03       11.70      3.78 o 
  -5  14  14       34.74       29.92      4.82 o 
  -4  14  14       55.21       50.99      7.62 o 
  -3  14  14       35.14       31.09      4.47 o 
  -2  14  14       28.18       26.88      3.75 o 
  -1  14  14        0.69       -0.04      1.82 o 
   0  14  14       47.80       51.18      6.89 o 
   1  14  14       17.71       28.26      6.88 o 
   2  14  14        6.71        6.64      5.74 o 
   3  14  14        7.65        3.17      5.95 o 
   4  14  14        2.58        0.19      3.75 o 
   5  14  14       14.19       11.25      8.47 o 
  -6  15  14        0.01        4.32      3.19 o 
  -5  15  14      106.96       98.59      7.46 o 
  -4  15  14        4.56        3.56      2.31 o 
  -3  15  14        9.05       10.27      6.77 o 
  -2  15  14        0.00       -2.70      5.30 o 
  -1  15  14       20.77       20.80      7.66 o 
   0  15  14        1.71       -2.97      4.32 o 
   1  15  14       12.81       17.36      5.14 o 
   2  15  14       32.43       18.75      5.27 o 
   3  15  14        0.43        1.14      4.07 o 
  -3  16  14        2.89       -0.12      5.62 o 
  -2  16  14        0.12        0.25      5.83 o 
  -1  16  14        0.37        1.63      6.15 o 
   0  16  14       64.05       56.99      7.77 o 
   1  16  14       20.14       16.33      7.60 o 
 -14   1  15       84.02       78.59      7.80 o 
 -13   1  15      129.78      139.19     28.85 o 
 -12   1  15       14.01       10.92      3.72 o 
 -11   1  15       39.41       45.52      4.39 o 
 -10   1  15        2.94        2.87      1.92 o 
  -9   1  15       14.06       16.17      2.41 o 
  -8   1  15        4.44        5.44      1.76 o 
  -7   1  15       50.73       49.34      5.90 o 
  -6   1  15       92.30       93.37      4.50 o 
  -5   1  15       85.78       86.43      7.91 o 
  -4   1  15        6.65        7.07      2.02 o 
  -3   1  15       20.49       25.83      2.39 o 
  -2   1  15       13.06       14.25      1.95 o 
  -1   1  15      141.48      152.33      7.38 o 
   0   1  15      107.22      106.01      6.39 o 
   1   1  15      146.90      163.81      6.56 o 
   2   1  15       25.98       26.17      3.42 o 
   3   1  15       24.36       22.32      2.39 o 
   4   1  15       34.37       35.40      3.15 o 
   5   1  15        0.00       -1.69      1.69 o 
   6   1  15       21.43       22.07      4.34 o 
   7   1  15        0.32        3.10      2.47 o 
   8   1  15        7.82        5.65      2.93 o 
   9   1  15       67.24       71.92      9.10 o 
  10   1  15       10.02        6.82      3.40 o 
  11   1  15       15.36       17.13      4.12 o 
 -14   2  15        0.82       -0.12      3.22 o 
 -13   2  15       29.62       29.68      5.03 o 
 -12   2  15      123.29      137.41      8.24 o 
 -11   2  15       11.75       10.85      2.72 o 
 -10   2  15       27.16       32.82      3.38 o 
  -9   2  15       36.94       40.05      3.29 o 
  -8   2  15      280.62      271.18      9.16 o 
  -7   2  15       43.73       41.84      3.25 o 
  -6   2  15       13.23       13.93      3.81 o 
  -5   2  15       15.26       14.35      2.20 o 
  -4   2  15        0.09        0.53      1.34 o 
  -3   2  15       55.16       53.19      3.62 o 
  -2   2  15       12.48       11.27      1.95 o 
  -1   2  15       32.62       39.22      3.39 o 
   0   2  15       16.73       16.97      2.00 o 
   1   2  15        5.89        6.28      1.64 o 
   2   2  15       93.46       96.53      4.34 o 
   3   2  15        0.35       -1.32      1.32 o 
   4   2  15       21.41       19.59      2.31 o 
   5   2  15        1.58        2.94      1.83 o 
   6   2  15        9.28       12.68      3.01 o 
   7   2  15        8.55        6.90      2.74 o 
   8   2  15        1.10        4.54      2.80 o 
   9   2  15       16.78       22.03      3.99 o 
  10   2  15       16.40       14.61      3.70 o 
  11   2  15        5.21        2.49      3.73 o 
 -13   3  15        0.07        1.90      2.38 o 
 -12   3  15        0.08        2.93      2.67 o 
 -11   3  15        0.01        1.05      2.42 o 
 -10   3  15        4.60        1.68      2.07 o 
  -9   3  15        9.00        5.89      2.12 o 
  -8   3  15       27.68       25.44      3.17 o 
  -7   3  15      165.65      156.55      8.52 o 
  -6   3  15        0.02        1.02      2.05 o 
  -5   3  15       22.54       27.99      3.23 o 
  -4   3  15       17.31       17.41      2.30 o 
  -3   3  15        1.11        2.97      1.44 o 
  -2   3  15       12.31       10.73      1.80 o 
  -1   3  15       79.51       72.59      4.15 o 
   0   3  15        0.01       -1.00      1.19 o 
   1   3  15        3.22        6.02      1.66 o 
   2   3  15        0.02        1.98      1.44 o 
   3   3  15       15.08       15.93      2.15 o 
   4   3  15        0.59        5.20      1.91 o 
   5   3  15        5.49        2.26      1.78 o 
   6   3  15       56.00       56.80      4.66 o 
   7   3  15        5.71        3.88      2.28 o 
   8   3  15        2.90        3.01      2.59 o 
   9   3  15        5.80        7.73      3.12 o 
  10   3  15        0.06       -0.05      2.80 o 
  11   3  15        0.00       -0.53      3.53 o 
 -13   4  15      182.96      169.64     11.91 o 
 -12   4  15        6.43        6.95      2.85 o 
 -11   4  15      100.30      112.94      7.34 o 
 -10   4  15       41.10       33.74      4.13 o 
  -9   4  15       15.59        9.79      3.03 o 
  -8   4  15      286.67      277.74     14.50 o 
  -7   4  15       42.77       48.33      4.88 o 
  -6   4  15        5.17        2.67      1.98 o 
  -5   4  15       65.19       69.59      4.22 o 
  -4   4  15       19.34       23.44      2.34 o 
  -3   4  15      164.35      162.79      5.88 o 
  -2   4  15       97.97       96.65      4.30 o 
  -1   4  15       29.65       25.28      2.37 o 
   0   4  15       71.81       74.85      3.89 o 
   1   4  15      306.66      305.25      9.29 o 
   2   4  15       39.27       32.94      2.74 o 
   3   4  15        0.00        0.91      1.55 o 
   4   4  15      226.52      241.85      8.72 o 
   5   4  15        0.00        0.32      1.74 o 
   6   4  15       28.12       34.97      5.10 o 
   7   4  15        4.11        2.62      2.97 o 
   8   4  15        4.45        7.77      2.63 o 
   9   4  15       56.82       62.12      6.65 o 
  10   4  15        3.55        0.68      2.84 o 
  11   4  15        8.55       -1.59      3.76 o 
 -13   5  15        4.51        3.95      2.82 o 
 -12   5  15       58.52       67.81      5.92 o 
 -11   5  15        6.98        8.56      2.74 o 
 -10   5  15        0.15        0.42      2.23 o 
  -9   5  15       12.41        9.41      2.46 o 
  -8   5  15       11.37        7.48      2.62 o 
  -7   5  15        4.86        7.71      2.26 o 
  -6   5  15       90.66       63.76      4.18 o 
  -5   5  15        0.52        0.84      1.49 o 
  -4   5  15      105.30      106.53      5.04 o 
  -3   5  15       10.25       18.82      2.42 o 
  -2   5  15        6.93        5.05      1.70 o 
  -1   5  15       82.78       91.60      4.18 o 
   0   5  15       84.50       88.34      4.18 o 
   1   5  15        0.52        1.61      1.46 o 
   2   5  15        1.23        0.18      1.46 o 
   3   5  15        7.51        4.79      1.75 o 
   4   5  15        0.52        3.62      1.88 o 
   5   5  15       44.36       45.36      3.66 o 
   6   5  15        4.26        0.76      1.91 o 
   7   5  15       12.13       14.44      2.92 o 
   8   5  15       13.33       10.79      2.87 o 
   9   5  15       73.78       72.96      5.65 o 
  10   5  15        5.17       -0.03      2.81 o 
 -13   6  15      263.36      273.46     13.04 o 
 -12   6  15        5.38       13.79      3.07 o 
 -11   6  15       41.02       52.83      4.93 o 
 -10   6  15       84.37       85.73      5.88 o 
  -9   6  15       59.65       56.24      7.17 o 
  -8   6  15        1.48        1.66      1.92 o 
  -7   6  15       28.45       26.01      3.15 o 
  -6   6  15      108.53      117.57      5.46 o 
  -5   6  15       70.24       70.48      4.27 o 
  -4   6  15      167.98      159.74      6.47 o 
  -3   6  15      736.98      703.22     18.66 o 
  -2   6  15        0.12        1.52      1.39 o 
  -1   6  15      255.55      245.51      7.86 o 
   0   6  15       38.87       31.86      3.38 o 
   1   6  15      144.38      135.45      5.30 o 
   2   6  15      111.64      119.66      8.43 o 
   3   6  15       62.90       66.92      4.25 o 
   4   6  15        3.76        4.08      1.88 o 
   5   6  15      143.38      147.76      8.84 o 
   6   6  15        0.98        1.46      1.84 o 
   7   6  15      102.60      103.21      6.30 o 
   8   6  15        6.74        9.78      2.84 o 
   9   6  15       18.57       19.51      3.34 o 
  10   6  15        5.23        4.59      3.34 o 
 -12   7  15       10.81       11.35      2.63 o 
 -11   7  15       88.85      106.27      6.43 o 
 -10   7  15       30.32       25.94      3.10 o 
  -9   7  15       69.85       65.70      5.75 o 
  -8   7  15       82.58       94.61      7.01 o 
  -7   7  15       15.64       14.92      2.36 o 
  -6   7  15       13.09        9.46      2.08 o 
  -5   7  15       26.87       26.03      3.76 o 
  -4   7  15       34.72       33.78      3.06 o 
  -3   7  15       20.34       13.93      2.21 o 
  -2   7  15       32.44       36.55      2.86 o 
  -1   7  15      115.53      125.61      5.04 o 
   0   7  15        1.59        5.08      1.60 o 
   1   7  15       99.99       93.26      4.27 o 
   2   7  15       28.36       31.62      5.28 o 
   3   7  15       62.81       67.13      4.25 o 
   4   7  15        1.87        2.81      1.78 o 
   5   7  15       12.77       13.64      2.43 o 
   6   7  15        0.50       -1.54      1.81 o 
   7   7  15        6.14        4.13      2.83 o 
   8   7  15        8.03        4.60      2.55 o 
   9   7  15        0.62       -1.42      2.35 o 
  10   7  15        8.89        8.97      3.40 o 
 -12   8  15       72.16       66.66      8.95 o 
 -11   8  15        4.65        3.87      2.97 o 
 -10   8  15       51.12       58.79      4.47 o 
  -9   8  15        1.40        3.19      2.04 o 
  -8   8  15      107.04      112.92      7.08 o 
  -7   8  15        3.01        2.79      1.85 o 
  -6   8  15       49.57       46.71      3.47 o 
  -5   8  15        4.27        2.32      1.67 o 
  -4   8  15       24.78       27.27      2.79 o 
  -3   8  15      160.85      158.01      6.38 o 
  -2   8  15        5.16        3.74      1.57 o 
  -1   8  15        0.18       -0.13      1.37 o 
   0   8  15       74.74       72.36      3.58 o 
   1   8  15      240.35      234.70      7.73 o 
   2   8  15      138.89      136.19      5.36 o 
   3   8  15       14.87       16.03      2.42 o 
   4   8  15       18.42       16.88      2.47 o 
   5   8  15        0.03        1.35      1.81 o 
   6   8  15        2.27        0.94      1.99 o 
   7   8  15        1.85        2.48      2.26 o 
   8   8  15        5.60       10.45      2.80 o 
   9   8  15        0.43        2.83      2.46 o 
 -11   9  15       14.22        9.14      3.46 o 
 -10   9  15       17.34       21.26      7.34 o 
  -9   9  15       16.26       13.46      6.23 o 
  -8   9  15       47.58       49.78      9.26 o 
  -7   9  15       63.67       63.94      5.93 o 
  -6   9  15        6.38        7.72      1.66 o 
  -5   9  15       11.72        9.63      1.79 o 
  -4   9  15       70.15       65.04      3.98 o 
  -3   9  15        2.00        3.34      1.65 o 
  -2   9  15       19.76       16.49      2.51 o 
  -1   9  15       64.66       65.00      3.60 o 
   0   9  15       47.89       46.62      3.19 o 
   1   9  15        0.24        0.96      1.45 o 
   2   9  15        0.52        1.39      1.65 o 
   3   9  15        1.77        2.94      2.24 o 
   4   9  15       18.07       18.37      2.74 o 
   5   9  15       10.95        8.48      2.60 o 
   6   9  15       12.18       10.26      2.59 o 
   7   9  15        4.39        2.19      2.27 o 
   8   9  15        0.12       -0.95      2.19 o 
   9   9  15        1.02        0.94      2.65 o 
 -11  10  15       13.63       15.47      3.86 o 
 -10  10  15       56.43       60.70     10.66 o 
  -9  10  15        2.12        1.20      4.65 o 
  -8  10  15      173.04      208.32     18.05 o 
  -7  10  15       30.15       32.48      5.61 o 
  -6  10  15       10.33        5.78      2.93 o 
  -5  10  15       67.25       62.71      5.83 o 
  -4  10  15        3.16        4.02      2.65 o 
  -3  10  15       77.56       71.18      6.43 o 
  -2  10  15        0.24        3.32      1.45 o 
  -1  10  15       11.04       10.07      2.30 o 
   0  10  15       54.64       56.17      4.31 o 
   1  10  15       53.75       51.48      3.50 o 
   2  10  15        1.41       -0.71      1.68 o 
   3  10  15       15.26       17.54      3.82 o 
   4  10  15        2.40        5.45      1.85 o 
   5  10  15       33.27       34.26      3.53 o 
   6  10  15        4.66        5.19      2.34 o 
   7  10  15        5.20        3.37      2.30 o 
   8  10  15        4.05        4.01      2.38 o 
 -10  11  15       20.13       30.40      8.15 o 
  -9  11  15       18.60       13.28      6.13 o 
  -8  11  15        3.35        3.32      3.71 o 
  -7  11  15        2.58       -2.89      3.11 o 
  -6  11  15       98.75      123.79      9.66 o 
  -5  11  15       24.84       30.31      5.22 o 
  -4  11  15       54.54       49.69      6.17 o 
  -3  11  15       81.79       83.46      9.19 o 
  -2  11  15       95.69       97.58      8.03 o 
  -1  11  15        4.43        4.19      2.25 o 
   0  11  15       36.28       37.85      2.77 o 
   1  11  15       14.40       14.04      2.26 o 
   2  11  15       73.05       57.34      3.98 o 
   3  11  15        0.61        0.28      2.28 o 
   4  11  15        0.29       -0.95      1.72 o 
   5  11  15       20.15       20.74      2.91 o 
   6  11  15       29.63       21.45      2.89 o 
   7  11  15        1.13       -0.26      1.95 o 
  -9  12  15        0.73        2.99      4.92 o 
  -8  12  15        2.31        2.27      3.56 o 
  -7  12  15        1.48       -2.35      5.51 o 
  -6  12  15       99.46      113.46     13.50 o 
  -5  12  15       32.28       20.88      4.62 o 
  -4  12  15        2.38        0.98      2.97 o 
  -3  12  15      157.50      140.19      9.77 o 
  -2  12  15        0.03        2.15      2.84 o 
  -1  12  15        9.29        6.74      3.02 o 
   0  12  15      136.61      138.42     11.60 o 
   1  12  15       15.08       13.66      3.55 o 
   2  12  15        0.08       -0.85      1.40 o 
   3  12  15       18.36       14.34      2.29 o 
   4  12  15        6.17        6.86      2.00 o 
   5  12  15      107.16      101.66      6.37 o 
   6  12  15       20.11       21.63      3.83 o 
  -8  13  15       12.37       16.47      4.64 o 
  -7  13  15       32.78       33.36      5.72 o 
  -6  13  15       28.53       26.39      5.11 o 
  -5  13  15       53.81       58.57      6.88 o 
  -4  13  15        5.53        0.24      2.88 o 
  -3  13  15       11.92        8.83      3.35 o 
  -2  13  15       23.59       25.48      4.30 o 
  -1  13  15       25.46       30.84      4.45 o 
   0  13  15        1.79       -0.92      2.24 o 
   1  13  15       32.48       41.00      4.06 o 
   2  13  15        0.95        1.10      1.95 o 
   3  13  15        8.53        7.63      4.25 o 
   4  13  15      146.77      140.82     11.61 o 
   5  13  15       23.95       25.77      5.75 o 
  -6  14  15        6.51        7.07      3.91 o 
  -5  14  15       52.47       48.66      6.09 o 
  -4  14  15        7.47        8.78      3.48 o 
  -3  14  15        2.35        0.92      2.79 o 
  -2  14  15        4.85        3.98      2.67 o 
  -1  14  15       21.63       19.27      3.21 o 
   0  14  15        1.07       -1.69      5.31 o 
   1  14  15       50.91       45.09      6.70 o 
   2  14  15       85.08       90.21     10.35 o 
   3  14  15        4.20        3.87      4.30 o 
   4  14  15      140.97      132.28     11.42 o 
  -4  15  15        0.04       -2.65      2.99 o 
  -3  15  15        0.07        1.52      6.04 o 
  -2  15  15       19.00       12.90      7.22 o 
  -1  15  15        1.08        1.78      5.76 o 
   0  15  15        3.37       -1.84      4.56 o 
   1  15  15        0.06        1.60      4.17 o 
 -13   0  16      340.28      361.70     26.96 o 
 -12   0  16       28.27       28.19      7.27 o 
 -11   0  16        2.57        5.56      4.68 o 
 -10   0  16       62.50       69.45     15.75 o 
  -9   0  16       10.32        4.15      3.31 o 
  -8   0  16       28.16       29.55      5.32 o 
  -7   0  16       46.68       57.55      8.01 o 
  -6   0  16      229.53      213.76     12.93 o 
  -5   0  16       59.63       54.35      9.08 o 
  -4   0  16       35.91       32.47      3.98 o 
  -3   0  16     1038.67     1078.10     39.17 o 
  -2   0  16      184.80      186.85      9.37 o 
  -1   0  16        2.82        0.38      1.95 o 
   0   0  16        0.57       -0.99      1.94 o 
   1   0  16       95.94      107.70      6.75 o 
   2   0  16       40.25       50.10      6.87 o 
   3   0  16        5.98       10.66      3.53 o 
   4   0  16        1.22        1.28      2.88 o 
   5   0  16        0.06       -3.77      3.77 o 
   6   0  16       86.13       82.80     11.88 o 
   7   0  16        5.27        3.62      5.07 o 
   8   0  16      153.94      168.07     17.05 o 
   9   0  16       17.82       28.00      8.13 o 
  10   0  16       19.14       10.77      6.79 o 
 -13   1  16        8.36        9.21      3.86 o 
 -12   1  16        2.29        1.89      4.67 o 
 -11   1  16       97.50       95.25      8.57 o 
 -10   1  16        1.16        2.50      2.64 o 
  -9   1  16        0.17       -0.97      1.65 o 
  -8   1  16       80.48       87.48      4.76 o 
  -7   1  16       40.05       39.04      3.99 o 
  -6   1  16       83.78       79.42      4.47 o 
  -5   1  16      145.94      150.92      8.34 o 
  -4   1  16      400.24      408.82     15.06 o 
  -3   1  16        4.62       11.97      2.02 o 
  -2   1  16       72.45       69.84      3.99 o 
  -1   1  16       41.05       41.07      3.35 o 
   0   1  16       53.41       56.38      3.98 o 
   1   1  16       16.86       15.33      2.39 o 
   2   1  16       28.91       27.01      2.97 o 
   3   1  16        0.05       -1.60      1.60 o 
   4   1  16       79.74       74.05      7.11 o 
   5   1  16       40.46       37.06      4.50 o 
   6   1  16       72.51       74.50      6.33 o 
   7   1  16       48.16       61.47      5.90 o 
   8   1  16       17.00        7.88      3.81 o 
   9   1  16        0.28        1.85      2.89 o 
  10   1  16        0.03       -0.76      2.92 o 
 -13   2  16       33.32       46.64      7.54 o 
 -12   2  16        5.40        6.64      3.49 o 
 -11   2  16        8.24        6.94      2.62 o 
 -10   2  16        1.22       -0.02      2.16 o 
  -9   2  16       23.99       24.98      2.83 o 
  -8   2  16       24.12       29.82      3.02 o 
  -7   2  16       30.19       31.61      2.96 o 
  -6   2  16       20.94       15.33      2.82 o 
  -5   2  16      515.26      513.46     17.88 o 
  -4   2  16      131.77      139.58      6.06 o 
  -3   2  16       69.37       68.73      4.38 o 
  -2   2  16        9.84        8.08      2.26 o 
  -1   2  16       61.54       69.16      4.35 o 
   0   2  16       26.77       25.25      2.50 o 
   1   2  16       37.02       37.69      2.99 o 
   2   2  16        5.66        6.29      1.80 o 
   3   2  16       19.50       25.06      3.53 o 
   4   2  16       24.48       31.61      3.10 o 
   5   2  16        3.38        0.65      1.88 o 
   6   2  16        3.59        4.30      2.67 o 
   7   2  16       28.96       24.40      4.06 o 
   8   2  16       13.57       17.32      3.73 o 
   9   2  16        2.05        3.01      3.05 o 
  10   2  16        3.37        9.10      3.48 o 
 -13   3  16      190.22      203.04     11.21 o 
 -12   3  16        0.00        0.93      2.62 o 
 -11   3  16        2.15        4.07      2.71 o 
 -10   3  16       13.71       14.42      3.34 o 
  -9   3  16      171.86      177.90      7.73 o 
  -8   3  16       33.12       27.82      3.90 o 
  -7   3  16      183.98      194.29      8.04 o 
  -6   3  16      106.30       99.45      6.73 o 
  -5   3  16       20.40       27.23      3.31 o 
  -4   3  16       68.55       57.27      4.85 o 
  -3   3  16       36.43       43.23      3.41 o 
  -2   3  16       86.50       85.33      4.31 o 
  -1   3  16       79.02       83.54      4.25 o 
   0   3  16        4.90        4.37      1.65 o 
   1   3  16      134.77      132.15      5.29 o 
   2   3  16       15.10       15.14      2.20 o 
   3   3  16      120.70      138.26      5.63 o 
   4   3  16      276.86      269.69      9.65 o 
   5   3  16        0.68        0.88      1.84 o 
   6   3  16        8.09        4.85      2.45 o 
   7   3  16       16.16       18.01      3.68 o 
   8   3  16       15.42        5.99      3.90 o 
   9   3  16       24.42       21.10      4.18 o 
  10   3  16        9.59        2.20      3.23 o 
 -13   4  16       31.91       25.00      4.17 o 
 -12   4  16       72.46       78.28      8.45 o 
 -11   4  16        0.02       -0.86      2.60 o 
 -10   4  16       60.81       62.77      5.73 o 
  -9   4  16       44.70       39.28      4.54 o 
  -8   4  16       59.33       59.94      4.39 o 
  -7   4  16       30.25       30.52      4.01 o 
  -6   4  16       62.31       59.31      5.40 o 
  -5   4  16       21.30       21.31      2.95 o 
  -4   4  16      216.06      191.44      6.83 o 
  -3   4  16      185.95      184.66      6.59 o 
  -2   4  16       20.05       18.99      2.24 o 
  -1   4  16        0.23        0.11      1.38 o 
   0   4  16       38.78       44.87      5.09 o 
   1   4  16      185.73      181.66      6.60 o 
   2   4  16       28.13       28.55      2.70 o 
   3   4  16       68.26       70.25      4.63 o 
   4   4  16       25.01       24.87      2.96 o 
   5   4  16       15.55       12.03      2.53 o 
   6   4  16       59.61       52.25      4.66 o 
   7   4  16        0.99       -0.31      2.24 o 
   8   4  16        1.27        1.01      2.41 o 
   9   4  16        2.85        3.25      2.99 o 
  10   4  16       12.89       10.04      3.54 o 
 -12   5  16       86.75       86.12      6.62 o 
 -11   5  16       11.28        8.43      3.50 o 
 -10   5  16       34.12       38.20      7.02 o 
  -9   5  16       91.20      102.56     11.50 o 
  -8   5  16       12.10        9.29      3.16 o 
  -7   5  16       54.43       53.92      5.08 o 
  -6   5  16      159.34      162.68      6.79 o 
  -5   5  16        1.97        1.79      1.71 o 
  -4   5  16       71.66       68.01      4.42 o 
  -3   5  16        0.14       -0.04      1.33 o 
  -2   5  16       31.91       29.66      2.69 o 
  -1   5  16       40.12       29.26      2.67 o 
   0   5  16       73.33       75.47      4.11 o 
   1   5  16       28.85       28.56      2.67 o 
   2   5  16       46.34       41.43      3.22 o 
   3   5  16       22.81       25.20      2.92 o 
   4   5  16      401.81      400.53     17.94 o 
   5   5  16       63.51       70.05      4.68 o 
   6   5  16      117.66      116.37      6.50 o 
   7   5  16        5.32        1.14      2.34 o 
   8   5  16        9.59       12.74      3.13 o 
   9   5  16      222.58      242.27     10.65 o 
  10   5  16        0.16       -1.94      3.82 o 
 -12   6  16      171.98      174.65      9.54 o 
 -11   6  16       11.23        8.57      2.83 o 
 -10   6  16       37.11       40.38      4.43 o 
  -9   6  16       33.14       48.25      6.84 o 
  -8   6  16       30.16       32.43      4.00 o 
  -7   6  16       65.77       65.63      4.88 o 
  -6   6  16       40.04       41.23      3.57 o 
  -5   6  16       47.38       37.81      3.35 o 
  -4   6  16       95.78       89.23      4.97 o 
  -3   6  16       28.58       21.58      2.63 o 
  -2   6  16       21.32       20.44      2.37 o 
  -1   6  16       11.24       10.76      2.29 o 
   0   6  16        3.64        2.42      1.53 o 
   1   6  16       34.57       26.07      2.61 o 
   2   6  16       98.20      104.85      5.02 o 
   3   6  16      254.57      237.64      8.75 o 
   4   6  16       70.36       69.16      4.58 o 
   5   6  16      103.92       94.80      5.36 o 
   6   6  16        0.77        3.65      2.46 o 
   7   6  16        0.48        2.20      2.33 o 
   8   6  16       85.05       87.50      7.27 o 
   9   6  16       30.98       29.41      3.99 o 
 -12   7  16       90.80       95.36      6.08 o 
 -11   7  16      126.71      146.76      8.04 o 
 -10   7  16        4.10        1.92      2.08 o 
  -9   7  16       26.48       26.82      4.11 o 
  -8   7  16       68.49       61.07      5.91 o 
  -7   7  16        0.02        2.66      2.27 o 
  -6   7  16        4.53        6.15      2.01 o 
  -5   7  16       21.22       22.22      2.69 o 
  -4   7  16      157.23      150.65      6.39 o 
  -3   7  16       23.73       24.81      3.04 o 
  -2   7  16       20.08       15.22      2.17 o 
  -1   7  16       69.76       72.42      4.03 o 
   0   7  16       43.00       42.98      3.22 o 
   1   7  16        1.97       -0.54      1.50 o 
   2   7  16       44.44       43.16      3.23 o 
   3   7  16       49.44       45.77      3.70 o 
   4   7  16       16.72       13.76      2.50 o 
   5   7  16        1.18        2.06      2.13 o 
   6   7  16      239.14      228.40      9.80 o 
   7   7  16       28.78       31.50      3.85 o 
   8   7  16      104.60      109.29      6.76 o 
   9   7  16       31.62       19.83      4.71 o 
 -11   8  16       46.80       49.49      5.92 o 
 -10   8  16        0.09       -0.10      1.86 o 
  -9   8  16       91.90       95.83      6.53 o 
  -8   8  16      127.19      123.72     13.09 o 
  -7   8  16       25.61       24.21      2.98 o 
  -6   8  16       14.19       13.16      2.46 o 
  -5   8  16        1.08       -1.03      1.72 o 
  -4   8  16        5.91        4.76      1.87 o 
  -3   8  16       21.78       24.41      2.75 o 
  -2   8  16        3.37        3.29      1.63 o 
  -1   8  16       61.34       66.19      3.90 o 
   0   8  16        8.91        8.14      1.78 o 
   1   8  16       33.35       31.50      2.80 o 
   2   8  16        0.64        0.84      1.70 o 
   3   8  16       20.34       19.87      2.98 o 
   4   8  16        0.41        0.32      1.96 o 
   5   8  16       14.87       12.19      2.72 o 
   6   8  16       37.14       35.42      5.15 o 
   7   8  16        0.05       -2.10      2.10 o 
   8   8  16        1.12       -1.21      2.31 o 
 -10   9  16       42.94       66.64     11.43 o 
  -9   9  16       16.51       16.21      6.78 o 
  -8   9  16       14.61        9.80      5.97 o 
  -7   9  16       25.56       22.78      5.02 o 
  -6   9  16       78.39       80.32      9.19 o 
  -5   9  16       53.18       44.12      8.62 o 
  -4   9  16       32.53       33.88      4.09 o 
  -3   9  16        2.96        6.79      2.10 o 
  -2   9  16      108.71      116.22      4.93 o 
  -1   9  16        0.04        0.71      1.62 o 
   0   9  16        1.10        0.00      1.64 o 
   1   9  16        4.18        4.90      1.93 o 
   2   9  16        6.22        3.01      2.07 o 
   3   9  16       36.90       43.19      3.97 o 
   4   9  16        1.80        1.68      2.04 o 
   5   9  16        6.31        4.70      2.33 o 
   6   9  16        9.91       10.78      2.77 o 
   7   9  16        0.27       -2.13      2.16 o 
   8   9  16       11.62       11.90      2.92 o 
 -10  10  16       71.45       89.27     13.05 o 
  -9  10  16       13.61       11.54      6.03 o 
  -8  10  16       12.21       14.42      6.00 o 
  -7  10  16       38.99       33.20      5.74 o 
  -6  10  16       67.08       86.13      8.72 o 
  -5  10  16      132.12      131.04     10.01 o 
  -4  10  16      344.68      382.88     20.15 o 
  -3  10  16       68.90       65.04      4.31 o 
  -2  10  16       14.84       14.49      3.99 o 
  -1  10  16        7.24        5.36      2.45 o 
   0  10  16        0.11        1.99      1.71 o 
   1  10  16      120.61      102.53      5.17 o 
   2  10  16        9.76        5.84      2.14 o 
   3  10  16       27.55       24.38      3.08 o 
   4  10  16        2.65        0.52      1.73 o 
   5  10  16       62.06       59.55      4.69 o 
   6  10  16        3.17        1.70      2.29 o 
   7  10  16       28.14       32.99      3.72 o 
  -9  11  16        2.37        2.88      5.14 o 
  -8  11  16        3.44        2.30      4.93 o 
  -7  11  16       13.78       19.60      4.96 o 
  -6  11  16       57.71       64.12      7.54 o 
  -5  11  16        7.21        4.77      3.68 o 
  -4  11  16      321.29      350.52     25.12 o 
  -3  11  16      139.08      142.43     16.82 o 
  -2  11  16      117.45      116.13      9.13 o 
  -1  11  16        0.09       -1.92      2.27 o 
   0  11  16      108.25      115.13      5.57 o 
   1  11  16        0.61       -0.11      1.72 o 
   2  11  16       89.52       96.78      5.32 o 
   3  11  16       23.84       19.22      2.74 o 
   4  11  16        0.00       -0.55      1.93 o 
   5  11  16       71.49       74.93      4.98 o 
   6  11  16       11.22       11.25      2.56 o 
  -8  12  16       22.02       31.87      7.73 o 
  -7  12  16       14.54       17.88      4.67 o 
  -6  12  16       14.83        9.81      4.27 o 
  -5  12  16       64.06       77.61      8.04 o 
  -4  12  16        0.00        0.35      3.17 o 
  -3  12  16        3.61        5.31      3.35 o 
  -2  12  16       57.70       64.74      6.97 o 
  -1  12  16       10.06        6.90      2.84 o 
   0  12  16       18.12       14.40      3.33 o 
   1  12  16       35.23       37.81      4.40 o 
   2  12  16       31.95       32.40      2.87 o 
   3  12  16       17.54       12.52      3.74 o 
   4  12  16        0.26       -0.14      1.83 o 
   5  12  16        3.58        5.48      2.04 o 
  -6  13  16        7.63       10.43      4.21 o 
  -5  13  16       12.82       19.53      4.64 o 
  -4  13  16        9.13       11.21      3.98 o 
  -3  13  16        0.94       -0.67      2.88 o 
  -2  13  16       18.62       22.24      4.36 o 
  -1  13  16       20.40       17.62      3.96 o 
   0  13  16        1.29        2.29      2.49 o 
   1  13  16       46.90       54.60      6.63 o 
   2  13  16        1.39        5.26      2.35 o 
   3  13  16       23.44       28.65     13.23 o 
   4  13  16        3.92       -0.01      4.31 o 
  -4  14  16       16.19       18.07      4.18 o 
  -3  14  16       10.99       10.74      3.47 o 
  -2  14  16        3.91       -0.19      2.72 o 
  -1  14  16       30.27       30.53      4.08 o 
   0  14  16       27.74       25.67      7.74 o 
   1  14  16       41.37       44.58     12.83 o 
 -12   1  17        4.15        0.14      4.58 o 
 -11   1  17        1.16       -0.26      3.09 o 
 -10   1  17       70.25       77.26      7.87 o 
  -9   1  17       51.60       60.89      6.84 o 
  -8   1  17        5.88        6.42      2.47 o 
  -7   1  17       87.90       90.11      4.96 o 
  -6   1  17       25.25       25.00      2.75 o 
  -5   1  17      132.41      154.35      6.22 o 
  -4   1  17      375.01      365.80     13.69 o 
  -3   1  17       16.00       19.80      2.45 o 
  -2   1  17       38.14       42.88      3.56 o 
  -1   1  17       49.46       51.14      3.94 o 
   0   1  17        5.84        8.12      2.11 o 
   1   1  17       54.30       51.58      4.04 o 
   2   1  17       55.35       64.44      4.53 o 
   3   1  17       57.92       49.59      4.57 o 
   4   1  17       22.35       30.08      4.36 o 
   5   1  17       20.19       29.66      5.70 o 
   6   1  17      141.91      155.41     26.02 o 
   7   1  17        0.17        0.83      3.48 o 
   8   1  17       15.02        5.57      3.16 o 
   9   1  17        1.99        6.36      3.39 o 
 -12   2  17        4.01        9.42      3.82 o 
 -11   2  17       14.54       18.93      4.55 o 
 -10   2  17       26.93       24.79      3.53 o 
  -9   2  17       35.78       32.82      4.23 o 
  -8   2  17        0.46        0.66      1.93 o 
  -7   2  17      119.72      118.12      6.35 o 
  -6   2  17       12.83       12.53      2.48 o 
  -5   2  17       60.26       63.19      5.19 o 
  -4   2  17      173.58      168.79      7.94 o 
  -3   2  17        0.28        0.47      1.67 o 
  -2   2  17       16.82       22.66      2.74 o 
  -1   2  17        0.64        1.24      1.70 o 
   0   2  17       32.15       29.54      3.12 o 
   1   2  17        4.43        4.88      2.01 o 
   2   2  17        6.36        7.67      1.99 o 
   3   2  17       33.28       35.03      3.14 o 
   4   2  17        9.78        7.83      2.32 o 
   5   2  17      124.22      134.89      8.25 o 
   6   2  17       15.26       12.45      3.56 o 
   7   2  17        1.08        0.72      2.82 o 
   8   2  17        5.62        6.15      3.48 o 
   9   2  17        5.97        7.15      3.46 o 
 -12   3  17        0.81        1.92      3.01 o 
 -11   3  17        1.17        7.14      3.29 o 
 -10   3  17       66.96       78.63      6.75 o 
  -9   3  17       35.66       40.00      4.81 o 
  -8   3  17        0.87        0.69      2.16 o 
  -7   3  17        0.89        1.99      1.96 o 
  -6   3  17       17.19       21.59      3.70 o 
  -5   3  17       45.47       48.59      4.38 o 
  -4   3  17        6.28       10.91      2.63 o 
  -3   3  17        3.22        2.71      1.80 o 
  -2   3  17       40.33       43.35      3.62 o 
  -1   3  17       12.98       12.44      2.13 o 
   0   3  17        2.62        5.71      1.79 o 
   1   3  17       84.23       88.79      4.73 o 
   2   3  17        9.26       10.25      2.13 o 
   3   3  17       34.99       35.61      3.19 o 
   4   3  17        0.15       -0.15      1.94 o 
   5   3  17        3.93        3.77      2.25 o 
   6   3  17        0.06        2.63      2.43 o 
   7   3  17        2.25        1.41      2.73 o 
   8   3  17        0.00       -1.56      2.74 o 
   9   3  17       15.28       11.65      4.54 o 
 -12   4  17        0.45        2.19      2.79 o 
 -11   4  17        0.28        1.64      2.68 o 
 -10   4  17       10.36        4.77      2.73 o 
  -9   4  17       33.92       25.12      3.97 o 
  -8   4  17       10.76       17.05      3.53 o 
  -7   4  17      184.18      155.48     10.54 o 
  -6   4  17       39.70       38.77      4.61 o 
  -5   4  17       68.60       68.48      5.14 o 
  -4   4  17      295.62      300.99     11.90 o 
  -3   4  17        3.97        3.61      1.74 o 
  -2   4  17       17.59       17.89      2.33 o 
  -1   4  17        0.54        0.31      1.50 o 
   0   4  17       63.32       56.19      3.74 o 
   1   4  17       83.49       78.90      4.36 o 
   2   4  17       12.83       10.73      2.14 o 
   3   4  17       30.25       34.13      4.36 o 
   4   4  17        9.79       10.93      2.48 o 
   5   4  17      195.00      195.74      8.03 o 
   6   4  17       22.78       22.68      3.65 o 
   7   4  17       38.09       37.37      4.24 o 
   8   4  17        3.78        3.66      2.69 o 
   9   4  17       13.17       10.58      3.69 o 
 -11   5  17        5.55        4.40      2.82 o 
 -10   5  17        0.11       -2.11      2.38 o 
  -9   5  17        7.14        5.96      2.70 o 
  -8   5  17        0.91        2.87      3.47 o 
  -7   5  17        7.68        5.41      2.90 o 
  -6   5  17        9.20        9.53      3.43 o 
  -5   5  17       13.71       12.83      3.41 o 
  -4   5  17      101.72      103.23      5.46 o 
  -3   5  17        6.67        4.35      1.77 o 
  -2   5  17       86.26       84.39      4.50 o 
  -1   5  17       21.19       18.05      2.39 o 
   0   5  17      110.10      113.72      8.06 o 
   1   5  17      145.80      151.70      6.03 o 
   2   5  17       21.95       22.88      2.60 o 
   3   5  17       14.63       16.39      2.72 o 
   4   5  17        4.08        5.39      3.41 o 
   5   5  17      143.67      154.51      7.71 o 
   6   5  17       50.68       48.99      4.68 o 
   7   5  17        0.28        0.79      2.50 o 
   8   5  17        4.37        3.87      2.77 o 
   9   5  17        3.93        5.39      4.53 o 
 -11   6  17      263.18      274.66     13.33 o 
 -10   6  17        3.02        1.21      2.40 o 
  -9   6  17      102.51       93.07      6.53 o 
  -8   6  17       81.53       76.78      8.44 o 
  -7   6  17       23.75       23.25      8.58 o 
  -6   6  17       58.38       50.02      4.35 o 
  -5   6  17        0.13       -1.89      1.89 o 
  -4   6  17        5.06        2.65      1.84 o 
  -3   6  17       31.10       33.64      3.36 o 
  -2   6  17      121.96      120.59      4.82 o 
  -1   6  17       75.04       71.35      4.22 o 
   0   6  17       78.45       83.60      5.18 o 
   1   6  17      149.61      143.91      5.86 o 
   2   6  17        0.82        1.22      1.69 o 
   3   6  17      103.85       99.91     13.19 o 
   4   6  17       67.00       63.20      6.54 o 
   5   6  17       67.51       72.84      8.58 o 
   6   6  17       25.31       24.01      3.51 o 
   7   6  17       10.41        8.43      2.97 o 
   8   6  17       82.78       73.53      5.87 o 
 -11   7  17        1.41        1.29      2.29 o 
 -10   7  17        1.60        0.55      2.22 o 
  -9   7  17        4.38        7.19      2.97 o 
  -8   7  17        2.82        1.48      2.45 o 
  -7   7  17        3.51        5.33      2.79 o 
  -6   7  17        1.74        0.76      2.29 o 
  -5   7  17        1.62        1.15      2.23 o 
  -4   7  17       62.18       58.97      5.20 o 
  -3   7  17        0.00       -0.49      1.60 o 
  -2   7  17       28.31       26.12      4.36 o 
  -1   7  17       55.60       60.90      3.60 o 
   0   7  17        1.09        1.37      1.77 o 
   1   7  17        3.36        6.53      2.08 o 
   2   7  17       64.15       59.94      5.16 o 
   3   7  17        0.76        0.00      2.07 o 
   4   7  17        5.52        3.30      2.32 o 
   5   7  17       69.58       54.04      4.71 o 
   6   7  17        2.18       -0.36      2.34 o 
   7   7  17        0.92        2.90      2.58 o 
   8   7  17       51.73       46.15      4.74 o 
 -10   8  17       10.39       13.75      3.90 o 
  -9   8  17       53.75       54.78      4.91 o 
  -8   8  17        2.06        2.50      2.39 o 
  -7   8  17       27.82       30.82      5.72 o 
  -6   8  17       25.71       27.30      6.25 o 
  -5   8  17        2.62        1.53      2.15 o 
  -4   8  17       13.65       13.42      2.93 o 
  -3   8  17        2.68        4.10      2.31 o 
  -2   8  17       45.30       37.66      4.60 o 
  -1   8  17       12.67       12.38      2.33 o 
   0   8  17        6.86        3.75      1.82 o 
   1   8  17       12.47       14.31      2.48 o 
   2   8  17        0.19       -1.82      1.82 o 
   3   8  17        0.71        2.07      2.16 o 
   4   8  17       14.41       17.37      3.02 o 
   5   8  17        1.50        1.43      2.28 o 
   6   8  17       21.49       17.58      3.21 o 
   7   8  17        0.14       -0.93      2.27 o 
  -9   9  17       36.86       46.93      9.70 o 
  -8   9  17        0.51       -1.15      4.67 o 
  -7   9  17       25.17       21.67      5.19 o 
  -6   9  17       35.38       35.06      3.41 o 
  -5   9  17        1.21        0.95      1.94 o 
  -4   9  17       53.54       52.02     10.39 o 
  -3   9  17       20.76       20.39      3.17 o 
  -2   9  17        6.20        7.75      2.99 o 
  -1   9  17        0.28        2.29      1.93 o 
   0   9  17        0.03       -1.80      1.81 o 
   1   9  17       19.76       18.30      2.90 o 
   2   9  17        9.59        7.52      2.11 o 
   3   9  17       27.37       19.88      3.02 o 
   4   9  17        3.17        2.48      2.22 o 
   5   9  17       47.91       42.25      4.20 o 
   6   9  17       37.79       32.89      3.91 o 
  -9  10  17       12.00       11.08      6.38 o 
  -8  10  17        0.31       -0.63      4.89 o 
  -7  10  17        5.14        4.54      4.00 o 
  -6  10  17        4.78        3.04      3.68 o 
  -5  10  17        0.84        2.06      3.30 o 
  -4  10  17       11.99       11.79      6.28 o 
  -3  10  17       39.08       35.28      6.75 o 
  -2  10  17        1.52        1.04      1.94 o 
  -1  10  17        1.28       -1.70      2.10 o 
   0  10  17       29.40       28.20      4.96 o 
   1  10  17       38.00       37.40      3.61 o 
   2  10  17        2.14        0.67      1.99 o 
   3  10  17        0.00       -0.13      2.07 o 
   4  10  17        7.03        6.34      2.44 o 
   5  10  17       16.20       11.03      2.46 o 
   6  10  17       10.72       11.39      2.88 o 
  -8  11  17       10.45        9.84      5.55 o 
  -7  11  17      131.22      131.33     25.38 o 
  -6  11  17       10.67       15.23      4.65 o 
  -5  11  17       32.49       45.82      6.47 o 
  -4  11  17      161.22      180.16     12.16 o 
  -3  11  17       87.83       84.12      8.99 o 
  -2  11  17        0.13        2.94      3.17 o 
  -1  11  17       17.32       16.49      3.54 o 
   0  11  17      119.32      123.19      6.73 o 
   1  11  17        9.84        9.47      2.29 o 
   2  11  17        6.57        3.91      2.18 o 
   3  11  17        0.08       -0.20      1.95 o 
   4  11  17        2.99        3.55      2.20 o 
   5  11  17       18.89       17.76      3.56 o 
  -6  12  17       46.29       47.11     10.20 o 
  -5  12  17       41.64       31.37      5.54 o 
  -4  12  17        5.22        6.26      3.80 o 
  -3  12  17       80.71       71.28      7.65 o 
  -2  12  17        1.22        4.49      3.29 o 
  -1  12  17       11.34        9.00      3.71 o 
   0  12  17       58.68       51.99      5.21 o 
   1  12  17       28.67       30.47      4.20 o 
   2  12  17        7.13        2.76      2.82 o 
   3  12  17        0.11       -1.86      1.86 o 
  -4  13  17       24.65       21.28      4.66 o 
  -3  13  17        1.00        3.57      3.28 o 
  -2  13  17        7.73        7.61      3.57 o 
  -1  13  17        2.27        0.35      2.99 o 
   0  13  17       15.42       15.31      3.40 o 
   1  13  17       51.15       53.73      5.22 o 
 -11   0  18       66.93       64.08     10.35 o 
 -10   0  18       79.89       82.09     11.49 o 
  -9   0  18        0.47        3.44      4.65 o 
  -8   0  18       50.35       47.73      8.94 o 
  -7   0  18       39.58       45.75      8.60 o 
  -6   0  18        0.78        3.98      4.66 o 
  -5   0  18      333.11      340.63     18.79 o 
  -4   0  18      382.36      393.08     16.88 o 
  -3   0  18      399.55      426.99     18.04 o 
  -2   0  18       13.54       12.65      3.22 o 
  -1   0  18        9.46       10.75      3.82 o 
   0   0  18      306.56      327.07     18.50 o 
   1   0  18       51.66       42.93      7.16 o 
   2   0  18      299.54      340.89     19.18 o 
   3   0  18       18.27       19.68      4.98 o 
   4   0  18      130.72      142.29     15.66 o 
   5   0  18       16.36        8.10      5.85 o 
   6   0  18      120.30      110.11     15.09 o 
   7   0  18       10.35        5.17      6.37 o 
   8   0  18       24.54       19.97      7.77 o 
 -11   1  18        5.51        6.58      3.78 o 
 -10   1  18       45.82       34.67      5.56 o 
  -9   1  18        0.00       -2.43      2.97 o 
  -8   1  18       10.05        6.93      3.71 o 
  -7   1  18       12.71       18.69      4.46 o 
  -6   1  18        4.30       -1.02      2.93 o 
  -5   1  18       43.40       45.59      4.46 o 
  -4   1  18      241.37      241.83      8.37 o 
  -3   1  18        6.18        7.78      2.36 o 
  -2   1  18       18.11       16.65      3.22 o 
  -1   1  18        5.85        5.99      2.15 o 
   0   1  18        0.95        5.48      2.20 o 
   1   1  18      144.45      133.49      9.01 o 
   2   1  18       14.16       11.30      2.66 o 
   3   1  18       20.10       19.53      3.42 o 
   4   1  18        0.32       -0.19      2.82 o 
   5   1  18       16.20       10.94      4.37 o 
   6   1  18        4.05        5.40      4.08 o 
   7   1  18       23.60       22.18      5.59 o 
   8   1  18        0.34       -0.32      3.72 o 
 -11   2  18       18.77       18.96      4.61 o 
 -10   2  18       16.57       24.52      5.87 o 
  -9   2  18       81.83       80.95      8.05 o 
  -8   2  18        9.59       10.44      4.52 o 
  -7   2  18        0.01       -0.34      2.29 o 
  -6   2  18       27.94       23.52      4.94 o 
  -5   2  18       41.34       35.60      4.70 o 
  -4   2  18       42.20       50.02      4.63 o 
  -3   2  18       20.80       18.14      2.75 o 
  -2   2  18        0.13       -0.57      1.84 o 
  -1   2  18        2.20        3.78      2.03 o 
   0   2  18       33.46       32.99      3.46 o 
   1   2  18       33.52       34.13      6.14 o 
   2   2  18        2.88        3.21      2.10 o 
   3   2  18        9.51        3.99      2.26 o 
   4   2  18       22.67       18.51      2.96 o 
   5   2  18        6.45        7.79      3.32 o 
   6   2  18        2.16        0.51      2.89 o 
   7   2  18       21.53       22.37      4.32 o 
   8   2  18        1.14        3.14      3.07 o 
 -11   3  18       49.85       46.89      8.18 o 
 -10   3  18        6.30        7.02      3.22 o 
  -9   3  18        1.49        2.36      2.89 o 
  -8   3  18        0.86       -2.17      2.17 o 
  -7   3  18      118.28      123.95      8.08 o 
  -6   3  18       14.40        7.41      4.54 o 
  -5   3  18      135.14      127.07     16.01 o 
  -4   3  18       49.26       45.61      4.41 o 
  -3   3  18       28.49       31.95      3.29 o 
  -2   3  18       17.93       17.38      4.53 o 
  -1   3  18        0.14        0.56      1.86 o 
   0   3  18       32.70       39.19      4.44 o 
   1   3  18        0.07       -1.60      1.62 o 
   2   3  18       24.90       29.85      3.00 o 
   3   3  18       23.98       22.49      4.11 o 
   4   3  18       36.18       40.16      9.36 o 
   5   3  18       87.80       95.61      6.56 o 
   6   3  18        0.00       -0.69      2.42 o 
   7   3  18        1.06        1.01      2.77 o 
   8   3  18        0.38       -0.66      2.89 o 
 -11   4  18       66.31       71.35      6.49 o 
 -10   4  18       21.51       25.13      4.20 o 
  -9   4  18        0.40        1.07      2.67 o 
  -8   4  18       65.03       63.86      6.00 o 
  -7   4  18      208.94      225.71     12.26 o 
  -6   4  18        3.57        3.54      4.10 o 
  -5   4  18        0.59       -0.83      2.62 o 
  -4   4  18       22.59       21.98      4.56 o 
  -3   4  18       30.68       34.92      3.47 o 
  -2   4  18        6.76        4.87      1.88 o 
  -1   4  18       28.12       30.78      3.00 o 
   0   4  18        5.76        6.45      2.01 o 
   1   4  18       13.10       13.51      2.38 o 
   2   4  18       16.18       23.43      3.03 o 
   3   4  18        1.15        1.53      2.28 o 
   4   4  18      218.16      220.95      9.78 o 
   5   4  18       29.96       32.73      4.15 o 
   6   4  18        2.90        3.18      2.55 o 
   7   4  18        1.88        6.52      2.83 o 
   8   4  18        3.24        2.20      3.13 o 
 -11   5  18        0.61       -2.93      3.54 o 
 -10   5  18       28.42       32.20      4.54 o 
  -9   5  18       50.57       43.45      5.00 o 
  -8   5  18      176.68      194.24     10.52 o 
  -7   5  18        2.29        3.41      3.74 o 
  -6   5  18      164.47      157.06     13.75 o 
  -5   5  18       38.52       42.21      4.79 o 
  -4   5  18        0.38        4.17      2.65 o 
  -3   5  18      137.59      138.26      7.34 o 
  -2   5  18      215.70      223.57      8.59 o 
  -1   5  18       47.35       51.61      4.06 o 
   0   5  18      145.67      144.71      6.58 o 
   1   5  18       32.57       29.69      3.27 o 
   2   5  18       28.63       19.75      2.92 o 
   3   5  18      273.70      289.01     11.60 o 
   4   5  18       23.07       32.23      3.99 o 
   5   5  18      273.21      265.51     12.63 o 
   6   5  18        7.72        7.85      2.85 o 
   7   5  18        0.06       -0.24      2.52 o 
 -10   6  18       38.99       42.46      7.32 o 
  -9   6  18       16.73       14.10      5.74 o 
  -8   6  18        0.25        0.68      3.38 o 
  -7   6  18       22.35       15.69      3.90 o 
  -6   6  18        0.20        0.06      2.72 o 
  -5   6  18       46.20       42.14      4.70 o 
  -4   6  18       33.50       26.73      3.80 o 
  -3   6  18        4.86        7.34      2.78 o 
  -2   6  18       42.48       38.27      3.52 o 
  -1   6  18        8.52        8.22      2.53 o
[truncated: 22,052 more chars]
